# Supplementary material for: Genetic variation and population structure in China summer maize germplasm
Source: Sci Rep. 2021 Apr 13;11:8012. doi: 10.1038/s41598-021-84732-6 (PMC8044188; doi:10.1038/s41598-021-84732-6)
Supplement: Supplementary file 2 — Supplementary information 2. [file 41598_2021_84732_MOESM2_ESM.xlsx]

## Sheet: Table S1
	Table S1 Inbreds list and ADMIXTURE Q value and group affiliation assignment
	ID	Inbred Name	Germplasm Source	ADMIXTURE Group(Pop), K=10	Group ID by Default,K=10	Group ID Adjusted,K=10	ADMIXTURE Max Q Value	Pop1-TSPT_HZS Q Value	Pop2-IDT Q Value	Pop3-X Q Value	Pop4-M-Reid_Z58 Q Value	Pop5-P Q Value	Pop6-M-Raid_PA Q Value	Pop7-LRC Q Value	Pop8-SS Q Value	Pop9-TSPT-C72 Q Value	Pop10-LAN Q Value	Total Q Value	ADMIXTURE Group (Pop) k=6	Group ID By Default，k=6
	1	S0073	NE China	Pop10	Lan	Mixed	0.272472	0.167412	0.013952	0.097754	0.116134	0.244858	1e-05	0.058404	0.028994	1e-05	0.272472	1	Pop5	P
	2	B039	NE China	Pop10	Lan	Mixed	0.382286	0.066903	0.118252	0.111291	0.068691	0.142427	0.093947	1e-05	0.008946	0.007247	0.382286	1	Pop5	P
	3	CTSBM1	NE China	Pop1	TSPT_HZS	Mixed	0.452748	0.452748	1e-05	0.285627	1e-05	0.0751	1e-05	1e-05	0.186465	1e-05	1e-05	1	Pop4	SS
	4	SS10/73	CSC	Pop2	IDT	IDT	0.710089	1e-05	0.710089	0.153284	1e-05	1e-05	1e-05	1e-05	1e-05	0.019598	0.116969	1	Pop3	Iodent
	5	CT5321	CSC	Pop2	IDT	IDT	0.99991	1e-05	0.99991	1e-05	1e-05	1e-05	1e-05	1e-05	1e-05	1e-05	1e-05	1	Pop3	Iodent
	6	CT9592	CSC	Pop2	IDT	IDT	0.973353	1e-05	0.973353	1e-05	1e-05	1e-05	1e-05	1e-05	0.026567	1e-05	1e-05	1	Pop3	Iodent
	7	Nongxi498	CSC	Pop1	TSPT_HZS	Mixed	0.286208	0.286208	0.05334	0.081083	0.043341	0.16104	0.056872	0.051244	0.020592	0.004619	0.241661	1	Pop6	LRC+Lan
	8	CT6576	NE China	Pop10	Lan	Lan_Para	0.37811	1e-05	0.056242	0.046783	0.052079	0.182912	1e-05	0.07579	0.208054	1e-05	0.37811	1	Pop4	SS
	9	kXI13	NE China	Pop10	Lan	Lan	0.634796	1e-05	0.014207	1e-05	1e-05	1e-05	1e-05	0.149883	0.058439	0.142625	0.634796	1	Pop6	LRC+Lan
	10	Qing824	NE China	Pop6	M-Reid_PA	Mixed	0.269652	0.121285	0.015404	0.163985	0.118525	1e-05	0.269652	1e-05	0.120972	0.16665	0.023506	0.999999	Pop1	M-Reid
	11	Jin9807	NE China	Pop6	M-Reid_PA	M-Reid_PA	0.699886	0.177206	1e-05	0.030468	0.048087	1e-05	0.699886	1e-05	0.016145	1e-05	0.028169	1	Pop1	M-Reid
	12	BS1133	NE China	Pop10	Lan	Mixed	0.278006	1e-05	1e-05	0.084074	1e-05	0.161538	1e-05	0.268671	0.207661	1e-05	0.278006	1	Pop6	LRC+Lan
	13	Si-287	NE China	Pop1	TSPT_HZS	TSPT_HZS	0.534025	0.534025	0.078946	0.060454	1e-05	1e-05	1e-05	0.156674	0.007542	1e-05	0.162319	1	Pop6	LRC+Lan
	14	Si-144	NE China	Pop10	Lan	Mixed	0.388002	1e-05	0.006416	0.122237	0.09974	1e-05	1e-05	1e-05	0.354404	0.02916	0.388002	0.999999	Pop4	SS
	15	4112	NE China	Pop6	M-Reid_PA	M-Reid_PA_Para	0.423122	0.111938	1e-05	0.155456	1e-05	0.090381	0.423122	1e-05	0.219053	1e-05	1e-05	1	Pop4	SS
	16	413	NE China	Pop1	TSPT_HZS	TSPT_HZS_Para	0.434593	0.434593	0.007588	0.177584	1e-05	0.143334	0.008474	0.075614	0.010503	1e-05	0.142291	1	Pop6	LRC+Lan
	17	428-10	NE China	Pop1	TSPT_HZS	Mixed	0.265021	0.265021	0.147799	0.113405	1e-05	0.076314	1e-05	0.177759	1e-05	0.126093	0.093579	1	Pop6	LRC+Lan
	18	444	NE China	Pop1	TSPT_HZS	TSPT_HZS	0.707593	0.707593	1e-05	1e-05	0.015642	1e-05	1e-05	0.09984	0.004197	0.074199	0.098489	1	Pop2	TSPT
	19	446	NE China	Pop10	Lan	Lan	0.529643	1e-05	0.066537	1e-05	1e-05	1e-05	1e-05	0.314776	0.086412	0.002582	0.529643	1	Pop6	LRC+Lan
	20	485	NE China	Pop10	Lan	Lan	0.664611	1e-05	1e-05	1e-05	0.133677	0.081073	1e-05	0.12058	1e-05	1e-05	0.664611	1	Pop6	LRC+Lan
	21	4F1	NE China	Pop10	Lan	Lan	0.724054	0.042725	1e-05	0.008548	0.18156	1e-05	1e-05	1e-05	1e-05	0.043062	0.724054	0.999999	Pop6	LRC+Lan
	22	Xi14	NE China	Pop10	Lan	Lan	0.647175	1e-05	0.003985	0.110685	1e-05	0.032075	0.037469	0.02955	0.036862	0.102179	0.647175	1	Pop6	LRC+Lan
	23	JiW9706	NE China	Pop10	Lan	Lan	0.722692	1e-05	1e-05	0.028542	0.131224	0.027229	0.068864	1e-05	0.021409	1e-05	0.722692	1	Pop6	LRC+Lan
	24	Heixi2	NE China	Pop1	TSPT_HZS	TSPT_HZS	0.64148	0.64148	0.007097	0.097502	0.102004	1e-05	1e-05	0.017729	0.000202	0.045735	0.088231	1	Pop2	TSPT
	25	CT167	NE China	Pop6	M-Reid_PA	Mixed	0.376141	0.25101	0.016082	0.02899	0.063557	1e-05	0.376141	0.153951	0.052501	0.057748	1e-05	1	Pop1	M-Reid
	26	Zha461	CSC	Pop1	TSPT_HZS	TSPT_HZS	0.590881	0.590881	1e-05	1e-05	1e-05	1e-05	1e-05	0.014198	1e-05	1e-05	0.394852	1	Pop6	LRC+Lan
	27	Zha917	NE China	Pop10	Lan	Lan	0.99991	1e-05	1e-05	1e-05	1e-05	1e-05	1e-05	1e-05	1e-05	1e-05	0.99991	1	Pop6	LRC+Lan
	28	CTH891	NE China	Pop1	TSPT_HZS	Mixed	0.386426	0.386426	0.060679	0.264559	1e-05	0.028377	1e-05	0.054268	0.205652	1e-05	1e-05	1	Pop4	SS
	29	Ji8902	NE China	Pop6	M-Reid_PA	Mixed	0.450296	1e-05	1e-05	0.091835	1e-05	0.086668	0.450296	1e-05	0.371142	1e-05	1e-05	1	Pop4	SS
	30	Long706	NE China	Pop10	Lan	Lan	0.716173	0.066771	1e-05	1.2e-05	0.042757	1e-05	0.167685	1e-05	1e-05	0.006563	0.716173	1	Pop3	Iodent
	31	Sui601	NE China	Pop10	Lan	Mixed	0.281803	0.05261	1e-05	0.264177	1e-05	0.131764	0.017367	0.022586	0.112475	0.117197	0.281803	0.999999	Pop5	P
	32	Longxi19	NE China	Pop6	M-Reid_PA	M-Reid_PA_Para	0.468114	1e-05	1e-05	0.149637	1e-05	0.050085	0.468114	1e-05	0.319883	1e-05	0.012231	1	Pop4	SS
	33	267	CSC	Pop4	M-Reid_Z58	M-Reid_Z58	0.99991	1e-05	1e-05	1e-05	0.99991	1e-05	1e-05	1e-05	1e-05	1e-05	1e-05	1	Pop1	M-Reid
	34	96-298	NE China	Pop6	M-Reid_PA	M-Reid_PA	0.637204	0.362716	1e-05	1e-05	1e-05	1e-05	0.637204	1e-05	1e-05	1e-05	1e-05	1	Pop1	M-Reid
	35	MF903	CSC	Pop2	IDT	Mixed	0.363194	1e-05	0.363194	0.094537	0.027382	1e-05	0.138766	0.018165	1e-05	0.028727	0.329199	1	Pop3	Iodent
	36	J216	NE China	Pop10	Lan	Lan_Para	0.341263	0.082461	1e-05	0.157481	0.048677	0.000905	0.188849	1e-05	0.137434	0.04291	0.341263	1	Pop4	SS
	37	J338	NE China	Pop8	SS	SS_Para	0.372018	0.199211	1e-05	0.088488	1e-05	0.090445	0.014138	1e-05	0.372018	0.133151	0.102519	1	Pop4	SS
	38	Feng845	NE China	Pop10	Lan	Lan	0.924446	0.05764	1e-05	0.002481	1e-05	1e-05	0.015372	1e-05	1e-05	1e-05	0.924446	0.999999	Pop6	LRC+Lan
	39	Ji1037	NE China	Pop10	Lan	Lan	0.849607	1e-05	1e-05	1e-05	1e-05	0.14464	0.005683	1e-05	1e-05	1e-05	0.849607	1	Pop6	LRC+Lan
	40	Mu131A	NE China	Pop10	Lan	Mixed	0.247143	0.190173	0.112662	1e-05	0.035555	0.181811	1e-05	1e-05	0.229892	0.002734	0.247143	1	Pop5	P
	41	Bin720	NE China	Pop10	Lan	Mixed	0.406063	0.022877	1e-05	1e-05	0.051594	0.311864	1e-05	0.207553	1e-05	1e-05	0.406063	1	Pop5	P
	42	Longkang11	NE China	Pop10	Lan	Mixed	0.243663	0.225406	0.113804	0.093567	1e-05	0.060609	0.083215	0.179705	1e-05	1e-05	0.243663	0.999999	Pop6	LRC+Lan
	43	CTK10	NE China	Pop10	Lan	Lan	0.827487	1e-05	1e-05	1e-05	1e-05	1e-05	1e-05	0.156043	1e-05	0.0164	0.827487	1	Pop6	LRC+Lan
	44	CTD11A	NE China	Pop1	TSPT_HZS	TSPT_HZS	0.643751	0.643751	1e-05	0.029666	1e-05	0.137439	1e-05	1e-05	0.127991	1e-05	0.061103	1	Pop2	TSPT
	45	CTZD46	NE China	Pop10	Lan	Mixed	0.257338	0.102766	0.178633	0.158887	0.016208	0.045733	0.016934	0.188082	0.035409	1e-05	0.257338	1	Pop6	LRC+Lan
	46	CTC3	CSC	Pop1	TSPT_HZS	TSPT_HZS_Para	0.465297	0.465297	0.157895	0.060567	1e-05	0.095157	0.04705	0.026847	0.104939	1e-05	0.042229	1	Pop2	TSPT
	47	CTH014	NE China	Pop10	Lan	Mixed	0.329987	0.228996	0.054574	0.121238	0.007382	0.102131	0.064343	0.085708	1e-05	0.00563	0.329987	0.999999	Pop6	LRC+Lan
	48	CHT1134	NE China	Pop1	TSPT_HZS	Mixed	0.40462	0.40462	0.107915	1e-05	0.057745	0.093765	1e-05	0.004022	1e-05	0.001547	0.330357	1	Pop6	LRC+Lan
	49	CTH268	NE China	Pop1	TSPT_HZS	Mixed	0.359196	0.359196	0.076401	0.262368	0.003176	0.104005	0.071258	1e-05	0.097887	1e-05	0.025689	1	Pop5	P
	50	CTH0113	NE China	Pop1	TSPT_HZS	TSPT_HZS	0.602817	0.602817	1e-05	0.084495	1e-05	0.144978	1e-05	1e-05	0.042129	0.050574	0.074967	1	Pop5	P
	51	CTDH46	NE China	Pop10	Lan	Lan_Para	0.472429	0.139572	0.034402	0.060511	0.113048	0.113469	0.006909	1e-05	1e-05	0.05964	0.472429	1	Pop6	LRC+Lan
	52	BHP44	NE China	Pop10	Lan	Mixed	0.275092	0.131466	0.005787	0.247574	0.012043	0.02632	0.15791	0.143789	1e-05	1e-05	0.275092	1	Pop6	LRC+Lan
	53	He344	NE China	Pop10	Lan	Lan	0.869159	1e-05	1e-05	0.005157	1e-05	0.023233	1e-05	0.076537	1e-05	0.025863	0.869159	0.999999	Pop6	LRC+Lan
	54	CTKL3	NE China	Pop10	Lan	Lan_Para	0.394096	0.15535	0.069676	0.024857	0.045418	0.109529	1e-05	0.183853	0.0172	1e-05	0.394096	0.999999	Pop6	LRC+Lan
	55	Sui89110	NE China	Pop8	SS	Mixed	0.253868	0.127172	0.113805	0.020511	0.051154	0.109435	0.050987	1e-05	0.253868	0.042559	0.230499	1	Pop4	SS
	56	KL4	NE China	Pop10	Lan	Lan_Para	0.415554	0.105784	0.090969	1e-05	0.045367	0.132474	1e-05	0.130222	0.072317	0.007294	0.415554	1	Pop6	LRC+Lan
	57	ZaC546	NE China	Pop10	Lan	Lan	0.673067	0.010147	0.058839	1e-05	0.021778	1e-05	1e-05	0.192868	0.038131	0.005141	0.673067	1	Pop6	LRC+Lan
	58	CTJ63	NE China	Pop10	Lan	Lan_Para	0.47046	0.208195	0.116054	1e-05	0.009697	0.029515	0.0747	1e-05	0.042764	0.048594	0.47046	0.999999	Pop6	LRC+Lan
	59	M14	US	Pop10	Lan	Lan_Para	0.430269	0.273435	0.084062	0.070902	1e-05	0.070083	1e-05	1e-05	0.071209	1e-05	0.430269	1	Pop6	LRC+Lan
	60	CTJ818	NE China	Pop10	Lan	Lan_Para	0.410548	0.24786	0.192559	1e-05	0.01777	0.102718	1e-05	1e-05	0.028504	1e-05	0.410548	0.999999	Pop6	LRC+Lan
	61	Ji846	NE China	Pop10	Lan	Lan_Para	0.420083	0.243294	1e-05	0.075154	0.116302	0.037239	0.107887	1e-05	1e-05	1e-05	0.420083	0.999999	Pop5	P
	62	W1029	CSC	Pop5	P	P_Para	0.45945	0.221384	1e-05	0.020928	0.034649	0.45945	1e-05	1e-05	1e-05	1e-05	0.26354	1	Pop5	P
	63	Dong237	NE China	Pop10	Lan	Lan_Para	0.409424	0.138424	0.05834	0.104556	1e-05	0.205626	0.003337	0.018003	0.037021	0.025259	0.409424	1	Pop5	P
	64	CTD46	NE China	Pop1	TSPT_HZS	TSPT_HZS_Para	0.347591	0.347591	0.113326	0.111435	0.054812	0.031093	1e-05	0.056848	0.142902	1e-05	0.141973	1	Pop6	LRC+Lan
	65	Longxi95	NE China	Pop6	M-Reid_PA	Mixed	0.236354	0.046032	1e-05	0.190577	1e-05	1e-05	0.236354	0.131714	0.148188	0.031983	0.215121	0.999999	Pop4	SS
	66	Longxi53	NE China	Pop8	SS	SS_Para	0.416203	0.1345	1e-05	0.097815	1e-05	0.078175	1e-05	1e-05	0.416203	1e-05	0.273257	1	Pop4	SS
	67	97108	NE China	Pop7	LRC	LRC	0.525105	1e-05	1e-05	0.037	0.100418	0.029798	1e-05	0.525105	1e-05	1e-05	0.307629	1	Pop6	LRC+Lan
	68	GS287	NE China	Pop1	TSPT_HZS	TSPT_HZS_Para	0.483506	0.483506	1e-05	1e-05	0.047085	1e-05	1e-05	0.149392	0.091705	1e-05	0.228262	1	Pop6	LRC+Lan
	69	Liao3162	NE China	Pop8	SS	SS	0.576873	1e-05	0.163455	0.174982	0.00455	1e-05	0.05583	1e-05	0.576873	0.024269	1e-05	0.999999	Pop4	SS
	70	Liao7980	NE China	Pop6	M-Reid_PA	M-Reid_PA	0.99991	1e-05	1e-05	1e-05	1e-05	1e-05	0.99991	1e-05	1e-05	1e-05	1e-05	1	Pop1	M-Reid
	71	CTK3841	CSC	Pop1	TSPT_HZS	Mixed	0.28814	0.28814	0.005957	1e-05	0.087955	1e-05	0.010442	0.261158	0.199577	1e-05	0.146741	1	Pop6	LRC+Lan
	72	P2237	NE China	Pop5	P	P	0.509265	0.055227	1e-05	1e-05	0.043278	0.509265	0.188559	1e-05	0.133544	0.02419	0.045907	1	Pop5	P
	73	7884-7Ht	NE China	Pop8	SS	Mixed	0.213814	0.206516	0.037097	0.003528	0.04238	0.135119	0.07612	0.071915	0.213814	1e-05	0.213502	1	Pop4	SS
	74	L201	NE China	Pop6	M-Reid_PA	M-Reid_PA_Para	0.456078	0.059078	1e-05	0.103629	1e-05	0.091122	0.456078	0.028624	0.210243	1e-05	0.051196	1	Pop4	SS
	75	L203	NE China	Pop6	M-Reid_PA	M-Reid_PA_Para	0.442963	0.037567	1e-05	0.123354	1e-05	0.115549	0.442963	1e-05	0.026872	0.044249	0.209416	1	Pop1	M-Reid
	76	CTM67	NE China	Pop10	Lan	Lan	0.640055	1e-05	0.019022	1e-05	1e-05	1e-05	1e-05	0.340853	1e-05	1e-05	0.640055	1	Pop6	LRC+Lan
	77	CTL236	NE China	Pop10	Lan	Lan_Para	0.402184	0.105068	1e-05	0.069099	0.105444	1e-05	1e-05	0.057007	0.220577	0.040592	0.402184	1	Pop6	LRC+Lan
	78	L269	NE China	Pop8	SS	SS_Para	0.471843	1e-05	1e-05	1e-05	1e-05	0.052406	0.15439	1e-05	0.471843	1e-05	0.321302	1	Pop4	SS
	79	Dan299	NE China	Pop5	P	P	0.99991	1e-05	1e-05	1e-05	1e-05	0.99991	1e-05	1e-05	1e-05	1e-05	1e-05	1	Pop5	P
	80	Dan717	NE China	Pop10	Lan	Mixed	0.350593	1e-05	0.124854	1e-05	0.131322	0.206142	1e-05	0.024218	0.135231	0.02761	0.350593	1	Pop5	P
	81	D03004	NE China	Pop10	Lan	Lan_Para	0.394712	1e-05	0.040451	0.169754	1e-05	0.079632	0.11816	1e-05	0.197251	1e-05	0.394712	1	Pop4	SS
	82	D599-20	NE China	Pop5	P	P	0.99991	1e-05	1e-05	1e-05	1e-05	0.99991	1e-05	1e-05	1e-05	1e-05	1e-05	1	Pop5	P
	83	D9125	NE China	Pop7	LRC	LRC	0.604245	1e-05	1e-05	0.092431	0.098012	0.1446	0.010007	0.604245	1e-05	1e-05	0.050665	1	Pop6	LRC+Lan
	84	99Chang	NE China	Pop7	LRC	Mixed	0.293646	0.099952	0.03578	1e-05	0.119274	0.170049	1e-05	0.293646	0.076315	1e-05	0.204954	1	Pop6	LRC+Lan
	85	DanM9-2	NE China	Pop10	Lan	Mixed	0.299622	1e-05	0.048334	1e-05	0.014684	1e-05	0.27187	0.176588	0.188863	1e-05	0.299622	1	Pop6	LRC+Lan
	86	Zi330	NE China	Pop10	Lan	Lan	0.589653	1e-05	0.051856	1e-05	1e-05	1e-05	1e-05	0.34659	0.00346	0.008391	0.589653	1	Pop6	LRC+Lan
	87	LD43	NE China	Pop7	LRC	LRC	0.732197	1e-05	1e-05	1e-05	0.114734	1e-05	1e-05	0.732197	1e-05	1e-05	0.152999	1	Pop6	LRC+Lan
	88	LD49	NE China	Pop7	LRC	LRC	0.525477	1e-05	0.007329	0.051463	0.096637	0.045506	0.109318	0.525477	1e-05	1e-05	0.164239	0.999999	Pop6	LRC+Lan
	89	LD61	NE China	Pop7	LRC	LRC	0.791359	1e-05	1e-05	1e-05	0.208561	1e-05	1e-05	0.791359	1e-05	1e-05	1e-05	1	Pop6	LRC+Lan
	90	D201	NE China	Pop6	M-Reid_PA	M-Reid_PA	0.597813	1e-05	0.086426	0.03079	1e-05	1e-05	0.597813	0.028955	0.139666	1e-05	0.116311	1	Pop1	M-Reid
	91	Shen3265	NE China	Pop1	TSPT_HZS	Mixed	0.333858	0.333858	1e-05	1e-05	1e-05	1e-05	0.206563	0.092405	0.215692	1e-05	0.151431	0.999999	Pop6	LRC+Lan
	92	Shen3336	NE China	Pop5	P	P	0.671711	1e-05	1e-05	1e-05	1e-05	0.671711	0.20872	1e-05	0.109828	0.00968	1e-05	0.999999	Pop5	P
	93	Shen3267	NE China	Pop1	TSPT_HZS	Mixed	0.395162	0.395162	1e-05	0.021708	0.041894	1e-05	0.283703	0.061651	0.169202	1e-05	0.02665	1	Pop1	M-Reid
	94	C8605	NE China	Pop6	M-Reid_PA	M-Reid_PA	0.843118	1e-05	0.088291	1e-05	1e-05	1e-05	0.843118	0.068522	1e-05	1e-05	1e-05	1	Pop1	M-Reid
	95	TP454	NE China	Pop3	X	Mixed	0.336116	0.098116	0.094955	0.336116	0.092043	1e-05	0.016632	0.224464	0.036088	1e-05	0.101566	1	Pop6	LRC+Lan
	96	TPGX4	NE China	Pop10	Lan	Mixed	0.209033	0.198375	0.09448	0.086867	0.078339	0.154314	1e-05	1e-05	0.110941	0.067631	0.209033	1	Pop6	LRC+Lan
	97	TP335-1	NE China	Pop8	SS	SS	0.803815	1e-05	1e-05	0.196105	1e-05	1e-05	1e-05	1e-05	0.803815	1e-05	1e-05	1	Pop4	SS
	98	TP335-2	NE China	Pop3	X	Mixed	0.360398	1e-05	1e-05	0.360398	0.236598	1e-05	1e-05	0.063203	0.339741	1e-05	1e-05	1	Pop4	SS
	99	TP9546	NE China	Pop7	LRC	Mixed	0.254089	0.116156	0.098061	0.043938	0.042815	0.089616	0.090853	0.254089	0.085595	0.178867	1e-05	1	Pop6	LRC+Lan
	100	TP9326	NE China	Pop7	LRC	Mixed	0.454087	1e-05	0.006824	0.025134	0.042357	1e-05	0.132877	0.454087	1e-05	1e-05	0.338681	1	Pop6	LRC+Lan
	101	TPWDL49	NE China	Pop8	SS	Mixed	0.379282	1e-05	0.356699	0.067801	1e-05	1e-05	0.004553	1e-05	0.379282	1e-05	0.191615	1	Pop4	SS
	102	TP9872	NE China	Pop9	TSPT_C72	TSPT_C72	0.952177	1e-05	1e-05	1e-05	1e-05	1e-05	1e-05	1e-05	0.047743	0.952177	1e-05	1	Pop2	TSPT
	103	TP1272	NE China	Pop9	TSPT_C72	TSPT_C72	0.560503	0.00761	1e-05	0.144854	0.085315	0.106029	1e-05	0.049971	0.034408	0.560503	0.01129	1	Pop2	TSPT
	104	TP8218	NE China	Pop8	SS	IDT	0.548842	1e-05	0.548842	0.058963	1e-05	1e-05	1e-05	1e-05	0.392125	1e-05	1e-05	1	Pop3	Iodent
	105	TP37531	NE China	Pop10	Lan	Lan_Para	0.413409	1e-05	1e-05	0.039476	0.021908	0.169674	0.188762	0.095871	0.024102	0.046778	0.413409	1	Pop6	LRC+Lan
	106	T0403	NE China	Pop9	TSPT_C72	Mixed	0.421777	0.262479	1e-05	1e-05	1e-05	1e-05	2e-05	0.289625	0.026049	0.421777	1e-05	1	Pop2	TSPT
	107	TP12-74	NE China	Pop1	TSPT_HZS	TSPT_HZS_Para	0.353986	0.353986	1e-05	1e-05	0.012284	1e-05	0.131906	0.19642	0.183334	0.052007	0.070032	0.999999	Pop6	LRC+Lan
	108	T0255	NE China	Pop5	P	P_Para	0.337155	0.130163	0.076126	0.019728	0.145152	0.337155	1e-05	0.137033	1e-05	1e-05	0.154614	1	Pop6	LRC+Lan
	109	Tie0102	NE China	Pop8	SS	SS	0.488897	1e-05	0.063593	0.181619	1e-05	0.010098	0.03441	0.014213	0.488897	0.042705	0.164445	1	Pop4	SS
	110	Tie98042	NE China	Pop3	X	X	0.69746	1e-05	0.143312	0.69746	1e-05	1e-05	1e-05	1e-05	0.159158	1e-05	1e-05	1	Pop3	Iodent
	111	TC9324	NE China	Pop7	LRC	LRC_Para	0.447026	1e-05	0.048445	1e-05	0.100498	1e-05	0.22414	0.447026	0.029055	1e-05	0.150797	1	Pop6	LRC+Lan
	112	Tie9206	NE China	Pop6	M-Reid_PA	M-Reid_PA	0.559913	1e-05	0.089816	0.141885	1e-05	1e-05	0.559913	1e-05	0.180543	1e-05	0.027793	1	Pop1	M-Reid
	113	Tie97005-1	NE China	Pop6	M-Reid_PA	M-Reid_PA	0.639211	1e-05	0.071881	0.082319	1e-05	1e-05	0.639211	0.003705	0.202834	1e-05	1e-05	1	Pop1	M-Reid
	114	T0270	NE China	Pop5	P	P_Para	0.330253	0.159555	0.034273	1e-05	0.065117	0.330253	1e-05	0.166237	0.142405	0.015596	0.086543	0.999999	Pop6	LRC+Lan
	115	CT1668	CSC	Pop8	SS	SS	0.652367	0.05133	0.044081	1e-05	1e-05	0.04678	0.205392	1e-05	0.652367	1e-05	1e-05	1	Pop4	SS
	116	CT1669	CSC	Pop8	SS	SS	0.838532	1e-05	1e-05	1e-05	1e-05	1e-05	0.161388	1e-05	0.838532	1e-05	1e-05	1	Pop4	SS
	117	CT3561	CSC	Pop8	SS	SS	0.762137	1e-05	1e-05	1e-05	0.237783	1e-05	1e-05	1e-05	0.762137	1e-05	1e-05	1	Pop4	SS
	118	CT3566	CSC	Pop8	SS	SS	0.770229	1e-05	1e-05	1e-05	0.15524	1e-05	1e-05	1e-05	0.770229	0.027324	0.047147	1	Pop4	SS
	119	CTAYC72	CSC	Pop8	SS	SS	0.857953	0.050834	1e-05	1e-05	1e-05	1e-05	1e-05	0.038909	0.857953	0.052244	1e-05	1	Pop4	SS
	120	CT201bai	CSC	Pop9	TSPT_C72	TSPT_C72	0.888959	0.110961	1e-05	1e-05	1e-05	1e-05	1e-05	1e-05	1e-05	0.888959	1e-05	1	Pop2	TSPT
	121	C103R	US	Pop10	Lan	Mixed	0.355351	1e-05	0.004453	0.178891	0.136711	0.067787	1e-05	1e-05	0.256768	1e-05	0.355351	1	Pop4	SS
	122	CM105	US	Pop8	SS	SS_Para	0.415365	0.039766	0.075473	1e-05	1e-05	0.27181	0.00963	0.039412	0.415365	1e-05	0.148513	0.999999	Pop4	SS
	123	OH43	US	Pop10	Lan	Lan_Para	0.451054	0.054185	0.133054	0.033852	0.069454	1e-05	1e-05	0.24932	0.009051	1e-05	0.451054	1	Pop6	LRC+Lan
	124	Kang8112	CSC	Pop6	M-Reid_PA	M-Reid_PA	0.4956	0.342155	1e-05	0.088847	0.01631	1e-05	0.4956	1e-05	1e-05	0.021084	0.035964	1	Pop1	M-Reid
	125	W222	NE China	Pop6	M-Reid_PA	M-Reid_PA	0.656048	0.095369	0.023822	0.057622	1e-05	0.066539	0.656048	1e-05	1e-05	1e-05	0.100561	1	Pop1	M-Reid
	126	CTCH18	NE China	Pop10	Lan	Lan	0.87443	1e-05	1e-05	0.068438	1e-05	0.037849	0.019223	1e-05	1e-05	1e-05	0.87443	1	Pop6	LRC+Lan
	127	B0047	CSC	Pop1	TSPT_HZS	TSPT_HZS	0.99991	0.99991	1e-05	1e-05	1e-05	1e-05	1e-05	1e-05	1e-05	1e-05	1e-05	1	Pop2	TSPT
	128	S0025	NE China	Pop6	M-Reid_PA	M-Reid_PA_Para	0.41236	1e-05	1e-05	0.087086	0.132301	0.23569	0.41236	0.132513	1e-05	1e-05	1e-05	1	Pop1	M-Reid
	129	CTB0049	NE China	Pop7	LRC	LRC	0.504975	0.038991	1e-05	0.235358	0.029078	0.051951	1e-05	0.504975	0.020581	1e-05	0.119036	1	Pop6	LRC+Lan
	130	Zheng493	CSC	Pop5	P	P	0.99991	1e-05	1e-05	1e-05	1e-05	0.99991	1e-05	1e-05	1e-05	1e-05	1e-05	1	Pop5	P
	131	Zheng63	CSC	Pop6	M-Reid_PA	M-Reid_PA	0.501557	0.044455	1e-05	1e-05	0.139083	0.082925	0.501557	0.094348	0.016206	0.121396	1e-05	1	Pop1	M-Reid
	132	Zheng58	CSC	Pop4	M-Reid_Z58	M-Reid_Z58	0.813805	1e-05	0.040377	1e-05	0.813805	0.002767	0.094007	1e-05	1e-05	0.048993	1e-05	0.999999	Pop1	M-Reid
	133	HY389	CSC	Pop6	M-Reid_PA	Mixed	0.44466	0.043454	1e-05	1e-05	0.09341	1e-05	0.44466	1e-05	1e-05	0.347804	0.070622	1	Pop1	M-Reid
	134	Zheng32	CSC	Pop6	M-Reid_PA	M-Reid_PA_Para	0.474857	1e-05	1e-05	1e-05	0.118115	1e-05	0.474857	1e-05	0.200371	0.089234	0.117373	1	Pop1	M-Reid
	135	511M	CSC	Pop6	M-Reid_PA	M-Reid_PA	0.883203	1e-05	0.017109	1e-05	0.040621	1e-05	0.883203	1e-05	1e-05	0.059007	1e-05	1	Pop1	M-Reid
	136	An420	CSC	Pop8	SS	Mixed	0.422327	1e-05	0.037998	1e-05	1e-05	0.231317	1e-05	1e-05	0.422327	1e-05	0.308298	1	Pop4	SS
	137	L239	CSC	Pop4	M-Reid_Z58	M-Reid_Z58	0.691117	0.017519	1e-05	1e-05	0.691117	0.140217	0.062569	1e-05	0.088528	1e-05	1e-05	1	Pop1	M-Reid
	138	CTD351	CSC	Pop9	TSPT_C72	TSPT_C72	0.99991	1e-05	1e-05	1e-05	1e-05	1e-05	1e-05	1e-05	1e-05	0.99991	1e-05	1	Pop2	TSPT
	139	Chang7-2	CSC	Pop9	TSPT_C72	TSPT_C72	0.90631	1e-05	1e-05	1.8e-05	0.093602	1e-05	1e-05	1e-05	1e-05	0.90631	1e-05	1	Pop2	TSPT
	140	C7-43-11	CSC	Pop9	TSPT_C72	TSPT_C72	0.501067	1e-05	0.015004	0.107986	0.116741	0.081131	0.038172	0.030224	1e-05	0.501067	0.109655	1	Pop2	TSPT
	141	S7/C7	CSC	Pop9	TSPT_C72	TSPT_C72	0.65265	0.048299	1e-05	1e-05	0.048739	0.018942	0.192953	0.023925	1e-05	0.65265	0.014462	1	Pop2	TSPT
	142	ZK02-2-1	CSC	Pop4	M-Reid_Z58	M-Reid_Z58	0.883815	1e-05	1e-05	1e-05	0.883815	1e-05	0.116105	1e-05	1e-05	1e-05	1e-05	1	Pop1	M-Reid
	143	S3035	CSC	Pop9	TSPT_C72	TSPT_C72	0.758703	0.026507	1e-05	1e-05	1e-05	1e-05	0.059584	0.124712	0.030443	0.758703	1e-05	0.999999	Pop2	TSPT
	144	W683	CSC	Pop9	TSPT_C72	TSPT_C72	0.562436	0.015767	1e-05	0.032995	0.04635	0.048645	1e-05	1e-05	0.132042	0.562436	0.161735	1	Pop2	TSPT
	145	Xin77	CSC	Pop9	TSPT_C72	TSPT_C72	0.557955	0.329983	0.051472	1e-05	0.030455	1e-05	1e-05	1e-05	0.030084	0.557955	1e-05	0.999999	Pop2	TSPT
	146	Jing7huang	CSC	Pop1	TSPT_HZS	TSPT_HZS_Para	0.469798	0.469798	1e-05	1e-05	0.105558	0.010856	0.053086	0.063805	0.113828	0.183039	1e-05	1	Pop2	TSPT
	147	WK798-1	CSC	Pop9	TSPT_C72	TSPT_C72	0.812503	0.11726	1e-05	0.053488	0.016689	1e-05	1e-05	1e-05	1e-05	0.812503	1e-05	1	Pop2	TSPT
	148	CTQ319	CSC	Pop9	TSPT_C72	TSPT_C72	0.802973	0.071694	1e-05	0.092078	0.026116	0.005683	1e-05	1e-05	0.001417	0.802973	1e-05	1	Pop2	TSPT
	149	WK798-1R	CSC	Pop9	TSPT_C72	TSPT_C72	0.99991	1e-05	1e-05	1e-05	1e-05	1e-05	1e-05	1e-05	1e-05	0.99991	1e-05	1	Pop2	TSPT
	150	GY708	CSC	Pop9	TSPT_C72	TSPT_C72	0.99991	1e-05	1e-05	1e-05	1e-05	1e-05	1e-05	1e-05	1e-05	0.99991	1e-05	1	Pop2	TSPT
	151	CTSYC7	NE China	Pop7	LRC	Mixed	0.336446	0.105911	0.108815	0.001264	0.201412	0.030455	1e-05	0.336446	0.082242	0.052291	0.081154	1	Pop6	LRC+Lan
	152	Ji53	CSC	Pop4	M-Reid_Z58	M-Reid_Z58	0.541043	0.034476	1.4e-05	1e-05	0.541043	1e-05	1e-05	0.057123	0.154814	0.063338	0.149163	1	Pop1	M-Reid
	153	Xin02386	CSC	Pop5	P	P	0.99991	1e-05	1e-05	1e-05	1e-05	0.99991	1e-05	1e-05	1e-05	1e-05	1e-05	1	Pop5	P
	154	ZK01-5	CSC	Pop4	M-Reid_Z58	M-Reid_Z58	0.496291	1e-05	1e-05	1e-05	0.496291	1e-05	1e-05	0.242399	1e-05	0.048001	0.213248	0.999999	Pop6	LRC+Lan
	155	XingK36	CSC	Pop5	P	P_Para	0.383811	0.057534	0.02036	0.116838	0.109275	0.383811	1e-05	0.032532	0.116163	0.085541	0.077936	1	Pop5	P
	156	B19	CSC	Pop5	P	P_Para	0.470149	1e-05	1e-05	1e-05	0.158221	0.470149	0.310847	1e-05	0.031308	0.029425	1e-05	1	Pop5	P
	157	L811	NE China	Pop7	LRC	Mixed	0.274361	0.093063	0.039628	0.031044	0.15664	1e-05	0.01414	0.274361	0.121403	0.119175	0.150535	0.999999	Pop6	LRC+Lan
	158	L618	CSC	Pop3	X	X_Para	0.395535	0.177448	1e-05	0.395535	0.119935	1e-05	0.00234	1e-05	0.014507	0.091794	0.198412	1	Pop3	Iodent
	159	CT98011	CSC	Pop4	M-Reid_Z58	M-Reid_Z58	0.71415	1e-05	0.035213	0.009497	0.71415	0.140958	1e-05	0.009857	0.066238	0.024057	1e-05	1	Pop1	M-Reid
	160	858Changli	CSC	Pop4	M-Reid_Z58	M-Reid_Z58	0.651135	1e-05	0.000855	1e-05	0.651135	1e-05	1e-05	1e-05	1e-05	0.34794	1e-05	1	Pop1	M-Reid
	161	CTYH581	CSC	Pop10	Lan	Mixed	0.276238	0.008081	0.016854	0.100638	1e-05	0.049058	0.217919	1e-05	0.148367	0.182824	0.276238	0.999999	Pop6	LRC+Lan
	162	L953	CSC	Pop7	LRC	Mixed	0.509224	0.490696	1e-05	1e-05	1e-05	1e-05	1e-05	0.509224	1e-05	1e-05	1e-05	1	Pop2	TSPT
	163	L292	CSC	Pop9	TSPT_C72	TSPT_C72	0.870743	1e-05	0.00359	0.037285	0.035373	1e-05	0.052959	1e-05	1e-05	0.870743	1e-05	1	Pop2	TSPT
	164	L91158	CSC	Pop5	P	P	0.584604	1e-05	0.05935	0.032763	0.00944	0.584604	0.234065	0.048664	1e-05	0.031086	1e-05	1	Pop5	P
	165	Ningchen20	NE China	Pop8	SS	SS	0.898661	1e-05	1e-05	1e-05	1e-05	0.048718	0.002255	1e-05	0.898661	0.050306	1e-05	1	Pop4	SS
	166	CTNC07	SW China	Pop1	TSPT_HZS	Mixed	0.262748	0.262748	0.00628	0.123393	0.027301	0.237241	0.153537	0.019351	0.059929	0.11021	1e-05	1	Pop5	P
	167	X178	CSC	Pop5	P	P	0.828409	1e-05	1e-05	1e-05	0.025668	0.828409	0.106123	1e-05	0.008763	0.030988	1e-05	1	Pop5	P
	168	CT9801	CSC	Pop5	P	P	0.99991	1e-05	1e-05	1e-05	1e-05	0.99991	1e-05	1e-05	1e-05	1e-05	1e-05	1	Pop5	P
	169	CTP138	NE China	Pop6	M-Reid_PA	M-Reid_PA	0.504091	0.055744	0.182496	1e-05	1e-05	0.067163	0.504091	0.083528	1e-05	1e-05	0.106938	1	Pop1	M-Reid
	170	CTHC001	NE China	Pop1	TSPT_HZS	TSPT_HZS	0.602883	0.602883	1e-05	0.051312	1e-05	0.207125	1e-05	0.020836	0.055171	0.062633	1e-05	1	Pop2	TSPT
	171	Jing24	NE China	Pop1	TSPT_HZS	TSPT_HZS	0.900509	0.900509	1e-05	0.099411	1e-05	1e-05	1e-05	1e-05	1e-05	1e-05	1e-05	1	Pop2	TSPT
	172	Dhuang212	CSC	Pop1	TSPT_HZS	TSPT_HZS	0.901724	0.901724	1e-05	1e-05	1e-05	1e-05	1e-05	1e-05	1e-05	0.098196	1e-05	1	Pop2	TSPT
	173	Huangyesi	CSC	Pop1	TSPT_HZS	TSPT_HZS_Para	0.368531	0.368531	0.157108	0.065805	1e-05	1e-05	1e-05	0.154925	0.110065	0.143526	1e-05	1	Pop2	TSPT
	174	TSPT	CSC	Pop1	TSPT_HZS	TSPT_HZS	0.535005	0.535005	1e-05	1e-05	1e-05	0.092647	0.097321	0.056009	1e-05	0.119041	0.099937	1	Pop2	TSPT
	175	Jing92	NE China	Pop9	TSPT_C72	TSPT_C72_Para	0.432314	0.241527	1e-05	1e-05	1e-05	1e-05	1e-05	0.321856	0.004244	0.432314	1e-05	1	Pop2	TSPT
	176	HD568	CSC	Pop9	TSPT_C72	Mixed	0.48134	0.042712	1e-05	1e-05	1e-05	1e-05	1e-05	0.026171	0.449716	0.48134	1e-05	0.999999	Pop2	TSPT
	177	Huangzaosi	CSC	Pop1	TSPT_HZS	TSPT_HZS	0.806089	0.806089	1e-05	1e-05	1e-05	1e-05	1e-05	1e-05	1e-05	0.193831	1e-05	1	Pop2	TSPT
	178	Jing724	NE China	Pop3	X	X	0.817082	1e-05	1e-05	0.817082	1e-05	1e-05	1e-05	1e-05	0.182838	1e-05	1e-05	1	Pop3	Iodent
	179	Zong31	NE China	Pop10	Lan	Lan_Para	0.426255	0.196562	0.059204	1e-05	1e-05	1e-05	0.021598	0.221331	0.07501	1e-05	0.426255	1	Pop6	LRC+Lan
	180	Zong3	NE China	Pop10	Lan	Lan_Para	0.424551	0.208199	1e-05	0.153466	1e-05	0.139967	0.002948	0.070829	1e-05	1e-05	0.424551	1	Pop6	LRC+Lan
	181	CTZ106	NE China	Pop1	TSPT_HZS	Mixed	0.359935	0.359935	0.093219	0.002245	0.074312	0.117375	0.016492	0.0764	1e-05	1e-05	0.260001	0.999999	Pop6	LRC+Lan
	182	LT31	CSC	Pop6	M-Reid_PA	M-Reid_PA	0.933016	1e-05	0.036306	1e-05	1e-05	1e-05	0.933016	1e-05	1e-05	0.030608	1e-05	1	Pop1	M-Reid
	183	CT01	CSC	Pop6	M-Reid_PA	M-Reid_PA	0.764553	0.12319	1e-05	1e-05	1e-05	0.09844	0.764553	1e-05	1e-05	0.013757	1e-05	1	Pop1	M-Reid
	184	CT1251	CSC	Pop6	M-Reid_PA	Mixed	0.471827	1e-05	1e-05	1e-05	0.093722	0.434381	0.471827	1e-05	1e-05	1e-05	1e-05	1	Pop1	M-Reid
	185	CT2114	CSC	Pop6	M-Reid_PA	M-Reid_PA	0.616746	0.057727	1.1e-05	0.008578	0.108459	0.208438	0.616746	1.2e-05	1e-05	1e-05	1e-05	1	Pop1	M-Reid
	186	CT02	CSC	Pop6	M-Reid_PA	M-Reid_PA	0.99991	1e-05	1e-05	1e-05	1e-05	1e-05	0.99991	1e-05	1e-05	1e-05	1e-05	1	Pop1	M-Reid
	187	Zhong7922	CSC	Pop6	M-Reid_PA	M-Reid_PA	0.99991	1e-05	1e-05	1e-05	1e-05	1e-05	0.99991	1e-05	1e-05	1e-05	1e-05	1	Pop1	M-Reid
	188	CT06-131	CSC	Pop4	M-Reid_Z58	M-Reid_Z58	0.99991	1e-05	1e-05	1e-05	0.99991	1e-05	1e-05	1e-05	1e-05	1e-05	1e-05	1	Pop1	M-Reid
	189	CT03-221	CSC	Pop4	M-Reid_Z58	M-Reid_Z58	0.951193	1e-05	1e-05	1e-05	0.951193	1e-05	0.048722	1e-05	1.5e-05	1e-05	1e-05	1	Pop1	M-Reid
	190	CTPT46	CSC	Pop5	P	P_Para	0.414989	1e-05	0.010971	0.228674	0.076249	0.414989	1e-05	1e-05	0.077302	1e-05	0.191775	1	Pop5	P
	191	CT019	CSC	Pop5	P	P	0.658876	0.07842	1e-05	1e-05	1e-05	0.658876	0.070719	0.020742	1e-05	1e-05	0.171193	1	Pop5	P
	192	Qi319	CSC	Pop5	P	P	0.99991	1e-05	1e-05	1e-05	1e-05	0.99991	1e-05	1e-05	1e-05	1e-05	1e-05	1	Pop5	P
	193	PC7-23	CSC	Pop2	IDT	IDT	0.669007	1e-05	0.669007	0.004523	0.03318	1e-05	1e-05	1e-05	0.29323	1e-05	1e-05	1	Pop3	Iodent
	194	CT589	CSC	Pop7	LRC	LRC	0.980567	1e-05	1e-05	0.019351	1.3e-05	1e-05	1e-05	0.980567	1e-05	1e-05	1e-05	1	Pop6	LRC+Lan
	195	CT609	CSC	Pop7	LRC	LRC	0.99991	1e-05	1e-05	1e-05	1e-05	1e-05	1e-05	0.99991	1e-05	1e-05	1e-05	1	Pop6	LRC+Lan
	196	CT201hong	CSC	Pop9	TSPT_C72	TSPT_C72	0.99991	1e-05	1e-05	1e-05	1e-05	1e-05	1e-05	1e-05	1e-05	0.99991	1e-05	1	Pop2	TSPT
	197	HY536	CSC	Pop9	TSPT_C72	TSPT_C72	0.673168	1e-05	1e-05	0.301324	0.025438	1e-05	1e-05	1e-05	1e-05	0.673168	1e-05	1	Pop2	TSPT
	198	Xuan9892-1S1	CSC	Pop1	TSPT_HZS	TSPT_HZS_Para	0.461665	0.461665	0.052994	0.045079	1e-05	1e-05	0.180326	0.142446	1e-05	0.0924	0.02506	1	Pop2	TSPT
	199	B73	US	Pop8	SS	SS	0.597051	1e-05	0.112441	1e-05	0.034781	1e-05	0.114788	0.042043	0.597051	1e-05	0.098856	1	Pop4	SS
	200	CT3356	CSC	Pop8	SS	SS	0.99991	1e-05	1e-05	1e-05	1e-05	1e-05	1e-05	1e-05	0.99991	1e-05	1e-05	1	Pop4	SS
	201	CT1282	CSC	Pop8	SS	SS	0.99991	1e-05	1e-05	1e-05	1e-05	1e-05	1e-05	1e-05	0.99991	1e-05	1e-05	1	Pop4	SS
	202	CT93910	NE China	Pop8	SS	SS	0.99991	1e-05	1e-05	1e-05	1e-05	1e-05	1e-05	1e-05	0.99991	1e-05	1e-05	1	Pop4	SS
	203	CT32222	CSC	Pop8	SS	SS	0.967043	1e-05	1e-05	1e-05	1e-05	0.032877	1e-05	1e-05	0.967043	1e-05	1e-05	1	Pop4	SS
	204	CTM688	CSC	Pop3	X	X	0.566139	1e-05	1e-05	0.566139	1e-05	1e-05	1e-05	1e-05	0.316196	1e-05	0.117595	1	Pop4	SS
	205	CTM820	NE China	Pop10	Lan	Mixed	0.215233	0.056318	0.154263	0.084376	0.042157	0.095257	0.084133	0.051317	0.141695	0.075252	0.215233	1	Pop3	Iodent
	206	CT32229	NE China	Pop6	M-Reid_PA	M-Reid_PA	0.596524	0.053368	0.025523	1e-05	0.062781	0.142812	0.596524	1e-05	0.110734	1e-05	0.008228	1	Pop1	M-Reid
	207	CT38051	CSC	Pop2	IDT	IDT	0.99991	1e-05	0.99991	1e-05	1e-05	1e-05	1e-05	1e-05	1e-05	1e-05	1e-05	1	Pop3	Iodent
	208	MO17	US	Pop10	Lan	Mixed	0.370217	1e-05	1e-05	1e-05	0.122027	0.213192	1e-05	1e-05	0.253174	0.041339	0.370217	0.999999	Pop4	SS
	209	CT3354	CSC	Pop3	X	X	0.99991	1e-05	1e-05	0.99991	1e-05	1e-05	1e-05	1e-05	1e-05	1e-05	1e-05	1	Pop3	Iodent
	210	CT5085	NE China	Pop2	IDT	Mixed	0.526697	1e-05	0.526697	0.473223	1e-05	1e-05	1e-05	1e-05	1e-05	1e-05	1e-05	1	Pop3	Iodent
	211	CT6961	NE China	Pop2	IDT	IDT	0.594013	1e-05	0.594013	1e-05	0.010461	1e-05	1e-05	1e-05	1e-05	1e-05	0.395455	0.999999	Pop3	Iodent
	212	CT6884	CSC	Pop3	X	X	0.605454	1e-05	0.394466	0.605454	1e-05	1e-05	1e-05	1e-05	1e-05	1e-05	1e-05	1	Pop3	Iodent
	213	Xingda1F	NW China	Pop5	P	P	0.619755	0.202948	1e-05	1e-05	1e-05	0.619755	1e-05	0.047559	0.068351	1e-05	0.061336	0.999999	Pop5	P
	214	CT8204	CSC	Pop3	X	X	0.99991	1e-05	1e-05	0.99991	1e-05	1e-05	1e-05	1e-05	1e-05	1e-05	1e-05	1	Pop3	Iodent
	215	CT38055	CSC	Pop8	SS	SS_Para	0.484648	1e-05	0.010939	1e-05	0.145676	0.116293	1e-05	0.047296	0.484648	1e-05	0.195108	1	Pop4	SS
	216	H9007	CSC	Pop3	X	X	0.99991	1e-05	1e-05	0.99991	1e-05	1e-05	1e-05	1e-05	1e-05	1e-05	1e-05	1	Pop3	Iodent
	217	CT2526	NE China	Pop2	IDT	Mixed	0.288474	0.06513	0.288474	0.21739	1e-05	0.021133	0.005975	0.0211	0.25613	0.02274	0.10192	1	Pop3	Iodent
	218	CT51611	CSC	Pop8	SS	SS	0.601581	0.125051	0.051016	1e-05	0.017279	1e-05	0.029138	1e-05	0.601581	0.074985	0.10092	1	Pop4	SS
	219	CTM516	NE China	Pop10	Lan	Lan	0.683574	1e-05	0.003118	0.222502	0.090746	1e-05	1e-05	1e-05	1e-05	1e-05	0.683574	1	Pop6	LRC+Lan
	220	LH51-1	US	Pop10	Lan	Lan	0.954621	1e-05	1e-05	1e-05	0.014425	1e-05	1e-05	0.010535	1e-05	0.02036	0.954621	1	Pop6	LRC+Lan
	221	LH82R	US	Pop2	IDT	Mixed	0.326319	1e-05	0.326319	0.142798	0.131628	1e-05	1e-05	0.14159	0.047128	1e-05	0.210497	1	Pop3	Iodent
	222	LH1	US	Pop8	SS	SS_Para	0.427958	1e-05	0.248517	0.216704	1e-05	0.106761	1e-05	1e-05	0.427958	1e-05	1e-05	1	Pop4	SS
	223	LH123HT	US	Pop10	Lan	Lan	0.624214	1e-05	0.138301	1e-05	0.153031	1e-05	0.084394	1e-05	1e-05	1e-05	0.624214	1	Pop6	LRC+Lan
	224	LH132	US	Pop8	SS	SS	0.930117	1e-05	1e-05	1e-05	0.040212	1e-05	1e-05	1e-05	0.930117	0.029601	1e-05	1	Pop4	SS
	225	PB80	US	Pop8	SS	SS	0.565524	1e-05	0.105408	0.002433	0.067542	0.027817	0.159544	1e-05	0.565524	1e-05	0.071702	1	Pop4	SS
	226	PHP02-S	US	Pop2	IDT	IDT	0.99991	1e-05	0.99991	1e-05	1e-05	1e-05	1e-05	1e-05	1e-05	1e-05	1e-05	1	Pop3	Iodent
	227	PHG35	US	Pop2	IDT	Mixed	0.330935	1e-05	0.330935	0.330332	1e-05	0.061164	0.18398	1e-05	1e-05	1e-05	0.093538	0.999999	Pop3	Iodent
	228	PHG47	US	Pop10	Lan	Lan	0.769088	0.063772	0.087421	0.04077	1e-05	1e-05	1e-05	1e-05	0.038898	1e-05	0.769088	0.999999	Pop6	LRC+Lan
	229	PHG86	US	Pop8	SS	SS	0.61907	0.008904	0.091546	1e-05	1e-05	1e-05	0.13302	0.073572	0.61907	1e-05	0.073848	1	Pop4	SS
	230	PCSC9	US	Pop8	SS	SS_Para	0.45822	0.032645	0.06226	0.239176	0.048644	1e-05	0.011444	1e-05	0.45822	1e-05	0.147581	1	Pop4	SS
	231	PHW52	US	Pop8	SS	SS	0.999893	1e-05	1e-05	1e-05	1.8e-05	1.8e-05	1e-05	1e-05	0.999893	1e-05	1e-05	0.999999	Pop4	SS
	232	CT1201	NE China	Pop3	X	X	0.585629	1e-05	1e-05	0.585629	1e-05	1e-05	1e-05	1e-05	0.414291	1e-05	1e-05	1	Pop4	SS
	233	PH207	US	Pop2	IDT	IDT	0.99991	1e-05	0.99991	1e-05	1e-05	1e-05	1e-05	1e-05	1e-05	1e-05	1e-05	1	Pop3	Iodent
	234	PHG29	US	Pop2	IDT	IDT	0.99991	1e-05	0.99991	1e-05	1e-05	1e-05	1e-05	1e-05	1e-05	1e-05	1e-05	1	Pop3	Iodent
	235	CT1150	CSC	Pop8	SS	SS	0.544621	0.062522	0.039349	1.9e-05	0.067526	0.018727	1e-05	1.9e-05	0.544621	1e-05	0.267198	1	Pop4	SS
	236	PHG72	US	Pop2	IDT	IDT	0.899818	1e-05	0.899818	1e-05	1e-05	1e-05	1e-05	1e-05	0.100102	1e-05	1e-05	1	Pop3	Iodent
	237	PHG83	US	Pop2	IDT	IDT	0.685575	1e-05	0.685575	0.314345	1e-05	1e-05	1e-05	1e-05	1e-05	1e-05	1e-05	1	Pop3	Iodent
	238	PHK29	US	Pop8	SS	SS	0.631243	1e-05	0.013629	1e-05	0.023223	0.077658	1e-05	1e-05	0.631243	1e-05	0.254197	1	Pop4	SS
	239	CTSH741	CSC	Pop10	Lan	Lan	0.73502	0.041868	1e-05	0.001528	1e-05	0.091042	0.055052	0.060605	1e-05	0.014855	0.73502	1	Pop6	LRC+Lan
	240	PHK76	US	Pop2	IDT	IDT	0.91884	1e-05	0.91884	0.081075	1e-05	1.5e-05	1e-05	1e-05	1e-05	1e-05	1e-05	1	Pop3	Iodent
	241	PHN82-S	US	Pop2	IDT	IDT	0.99991	1e-05	0.99991	1e-05	1e-05	1e-05	1e-05	1e-05	1e-05	1e-05	1e-05	1	Pop3	Iodent
	242	CTR25	NE China	Pop10	Lan	Mixed	0.276653	0.078977	0.078386	0.012368	0.180444	0.153139	1e-05	0.015133	0.171025	0.033863	0.276653	0.999998	Pop6	LRC+Lan
	243	PHT69	US	Pop8	SS	SS	0.937247	1e-05	1e-05	0.002506	1e-05	0.060177	1e-05	1e-05	0.937247	1e-05	1e-05	1	Pop4	SS
	244	CT4029	NE China	Pop1	TSPT_HZS	Mixed	0.259621	0.259621	0.125864	0.055424	0.090633	0.190993	0.017194	0.070324	0.051534	0.082363	0.05605	1	Pop2	TSPT
	245	CT079	NE China	Pop8	SS	SS	0.610451	0.136133	0.009578	0.016713	0.014674	1e-05	1e-05	1e-05	0.610451	0.1	0.112421	1	Pop4	SS
	246	CTDMY001	NE China	Pop10	Lan	Lan	0.759975	1e-05	0.032378	0.177195	0.030391	1e-05	1e-05	1e-05	1e-05	1e-05	0.759975	0.999999	Pop6	LRC+Lan
	247	S7M114	NE China	Pop10	Lan	Mixed	0.352872	1e-05	0.229517	0.045845	0.132108	0.239608	1e-05	1e-05	1e-05	1e-05	0.352872	1	Pop3	Iodent
	248	CT7129	NE China	Pop10	Lan	Lan	0.514426	1e-05	0.161937	0.078394	1e-05	0.023471	0.049221	0.17251	1e-05	1e-05	0.514426	0.999999	Pop6	LRC+Lan
	249	Hai9-21	NE China	Pop8	SS	SS_Para	0.400771	0.059531	0.193997	0.045093	1.8e-05	0.155597	0.009987	0.095226	0.400771	1e-05	0.039771	1	Pop4	SS
	250	Luyuan92	CSC	Pop6	M-Reid_PA	M-Reid_PA	0.901814	1e-05	1e-05	1e-05	1e-05	1e-05	0.901814	1e-05	0.098106	1e-05	1e-05	1	Pop1	M-Reid
	251	Hu803	CSC	Pop1	TSPT_HZS	TSPT_HZS	0.7627	0.7627	1e-05	1e-05	1e-05	1e-05	1e-05	1e-05	0.097918	1e-05	0.139312	1	Pop2	TSPT
	252	K12	CSC	Pop1	TSPT_HZS	TSPT_HZS	0.655163	0.655163	0.102411	1e-05	1e-05	0.02728	0.043134	0.042503	0.007119	0.069985	0.052385	1	Pop2	TSPT
	253	CTTY4	CSC	Pop8	SS	SS	0.802844	1e-05	1e-05	0.11599	1.3e-05	1e-05	0.081093	1e-05	0.802844	1e-05	1e-05	1	Pop4	SS
	254	Shan91227	CSC	Pop7	LRC	Mixed	0.410864	1e-05	1e-05	0.021922	0.160032	0.019253	0.285035	0.410864	0.102855	1e-05	1e-05	1	Pop1	M-Reid
	255	L5846	CSC	Pop5	P	Mixed	0.235945	0.13903	0.135977	0.009257	0.047758	0.235945	1e-05	0.07125	0.143935	0.074937	0.141901	1	Pop5	P
	256	L6	CSC	Pop6	M-Reid_PA	Mixed	0.364961	1e-05	1e-05	0.000922	0.284801	1e-05	0.364961	0.296255	1e-05	1e-05	0.053012	1	Pop1	M-Reid
	257	LDA801	NE China	Pop6	M-Reid_PA	M-Reid_PA	0.649011	1e-05	0.21454	1e-05	1e-05	0.026171	0.649011	0.110219	1e-05	1e-05	1e-05	1	Pop1	M-Reid
	258	Shen5003	NE China	Pop6	M-Reid_PA	M-Reid_PA	0.682455	1e-05	0.084105	1e-05	1e-05	0.023125	0.682455	0.096644	1e-05	1e-05	0.113621	1	Pop1	M-Reid
	259	Shen137	NE China	Pop5	P	P	0.99991	1e-05	1e-05	1e-05	1e-05	0.99991	1e-05	1e-05	1e-05	1e-05	1e-05	1	Pop5	P
	260	Q1261	NE China	Pop1	TSPT_HZS	Mixed	0.452798	0.452798	1e-05	0.006478	1e-05	0.073761	1e-05	0.085197	0.038548	1e-05	0.343179	1	Pop6	LRC+Lan
	261	Tie7922	NE China	Pop6	M-Reid_PA	M-Reid_PA	0.734376	1e-05	1e-05	1e-05	1e-05	1e-05	0.734376	1e-05	0.259696	1e-05	0.005858	1	Pop1	M-Reid
	262	Dan988	NE China	Pop5	P	P	0.83994	1e-05	1e-05	0.028668	1e-05	0.83994	1e-05	1e-05	0.131322	1e-05	1e-05	1	Pop5	P
	263	NH60	CSC	Pop3	X	X	0.99991	1e-05	1e-05	0.99991	1e-05	1e-05	1e-05	1e-05	1e-05	1e-05	1e-05	1	Pop4	SS
	264	M54	CSC	Pop3	X	X	0.883799	1e-05	1e-05	0.883799	1e-05	1e-05	1e-05	1.7e-05	0.116114	1e-05	1e-05	1	Pop4	SS
	265	M03	CSC	Pop3	X	X	0.496029	1e-05	0.253453	0.496029	0.029794	1e-05	1e-05	1e-05	0.220665	1e-05	1e-05	1	Pop3	Iodent
	266	Dan340	NE China	Pop7	LRC	LRC	0.850499	1e-05	1e-05	1e-05	0.149421	1e-05	1e-05	0.850499	1e-05	1e-05	1e-05	1	Pop6	LRC+Lan
	267	CTD598	NE China	Pop1	TSPT_HZS	Mixed	0.293838	0.293838	0.019662	1e-05	1e-05	0.268051	1e-05	0.140057	0.187443	0.019328	0.071591	1	Pop5	P
	268	S121-S	NE China	Pop7	LRC	Mixed	0.363378	0.139003	1e-05	1e-05	0.149194	0.013889	0.035413	0.363378	0.052517	0.033804	0.212783	1	Pop6	LRC+Lan
	269	S122（Liang88F）	NE China	Pop7	LRC	LRC_Para	0.47221	0.12059	0.057871	1e-05	0.159513	0.024979	0.083328	0.47221	1e-05	1e-05	0.08148	1	Pop6	LRC+Lan
	270	CTM5872	NE China	Pop10	Lan	Mixed	0.327926	0.214137	0.00972	1e-05	1e-05	0.192956	0.116047	1e-05	0.139175	1e-05	0.327926	1	Pop6	LRC+Lan
	271	DanT138	NE China	Pop6	M-Reid_PA	M-Reid_PA_Para	0.459137	0.079589	0.008801	0.00569	1e-05	1e-05	0.459137	0.149823	1e-05	0.001993	0.294936	0.999999	Pop6	LRC+Lan
	272	Y818	CSC	Pop1	TSPT_HZS	Mixed	0.409648	0.409648	0.049171	1e-05	0.016922	0.110206	1e-05	1e-05	0.053398	0.360615	1e-05	1	Pop2	TSPT
	273	DH34	NE China	Pop7	LRC	LRC	0.625237	1e-05	1e-05	1e-05	0.242013	1e-05	1e-05	0.625237	1e-05	1e-05	0.13268	1	Pop6	LRC+Lan
	274	E28	NE China	Pop7	LRC	Mixed	0.282657	0.082065	0.25238	1e-05	0.027827	0.177011	0.028226	0.282657	0.149804	1e-05	1e-05	1	Pop6	LRC+Lan
	275	CTD360	NE China	Pop6	M-Reid_PA	Mixed	0.523643	1e-05	1e-05	1e-05	1e-05	1e-05	0.523643	0.008807	0.06199	1e-05	0.4055	1	Pop1	M-Reid
	276	CTL9D	NE China	Pop1	TSPT_HZS	Mixed	0.337996	0.337996	0.15782	0.028011	1e-05	0.178897	0.052649	0.2038	1e-05	0.01222	0.028587	1	Pop6	LRC+Lan
	277	Ji853	NE China	Pop1	TSPT_HZS	TSPT_HZS	0.949969	0.949969	1e-05	1e-05	1e-05	1e-05	1e-05	1e-05	0.049951	1e-05	1e-05	1	Pop2	TSPT
	278	JiK853	NE China	Pop1	TSPT_HZS	TSPT_HZS	0.938307	0.938307	1e-05	1e-05	1e-05	1e-05	1e-05	1e-05	1e-05	0.061613	1e-05	1	Pop2	TSPT
	279	CTZZZ001	CSC	Pop8	SS	Mixed	0.356853	1e-05	1e-05	1e-05	0.304171	1e-05	1e-05	1e-05	0.356853	0.338905	1e-05	0.999999	Pop4	SS
	280	CTZZZ002	CSC	Pop8	SS	SS	0.676983	1e-05	1e-05	1e-05	1e-05	1e-05	0.225518	0.077692	0.676983	0.019747	1e-05	1	Pop4	SS
	281	CTZZZ003	CSC	Pop8	SS	SS	0.916816	1e-05	1e-05	1e-05	1e-05	1e-05	0.083104	1e-05	0.916816	1e-05	1e-05	1	Pop4	SS
	282	CTZZZ004	CSC	Pop8	SS	SS	0.906388	1e-05	1e-05	1e-05	1e-05	1e-05	0.0561	1e-05	0.906388	0.037442	1e-05	1	Pop4	SS
	283	CTZZZ005	CSC	Pop8	SS	SS	0.747598	1e-05	1e-05	1e-05	0.252322	1e-05	1e-05	1e-05	0.747598	1e-05	1e-05	1	Pop4	SS
	284	Zheng58X	CSC	Pop4	M-Reid_Z58	M-Reid_Z58	0.99991	1e-05	1e-05	1e-05	0.99991	1e-05	1e-05	1e-05	1e-05	1e-05	1e-05	1	Pop1	M-Reid
	285	Zheng58-Z	CSC	Pop4	M-Reid_Z58	M-Reid_Z58	0.99991	1e-05	1e-05	1e-05	0.99991	1e-05	1e-05	1e-05	1e-05	1e-05	1e-05	1	Pop1	M-Reid
	286	Liao112	CSC	Pop5	P	Mixed	0.459054	1e-05	1e-05	1e-05	0.077729	0.459054	0.419678	1e-05	1e-05	0.043479	1e-05	1	Pop5	P
	287	LN287	CSC	Pop5	P	P	0.555086	1e-05	1e-05	1e-05	0.13257	0.555086	1e-05	1e-05	0.210293	0.101992	1e-05	1	Pop5	P
	288	Ji9538	CSC	Pop9	TSPT_C72	TSPT_C72	0.769512	1e-05	1e-05	1e-05	1e-05	1e-05	1e-05	0.230408	1e-05	0.769512	1e-05	1	Pop2	TSPT
	289	HF28B	CSC	Pop4	M-Reid_Z58	M-Reid_Z58	0.742364	0.052409	1e-05	1e-05	0.742364	0.025937	0.047795	1e-05	1e-05	0.131445	1e-05	1	Pop1	M-Reid
	290	Xun92-7	CSC	Pop9	TSPT_C72	TSPT_C72	0.62448	1e-05	1.9e-05	1e-05	1e-05	1e-05	0.375431	1e-05	1e-05	0.62448	1e-05	1	Pop2	TSPT
	291	XunKX99-25	CSC	Pop4	M-Reid_Z58	M-Reid_Z58	0.540611	1e-05	1e-05	1e-05	0.540611	0.236556	0.14788	1e-05	0.038451	0.036451	1e-05	0.999999	Pop1	M-Reid
	292	Xun313	CSC	Pop4	M-Reid_Z58	M-Reid_Z58_Para	0.404932	0.070021	0.03767	1e-05	0.404932	0.22925	0.144816	0.025236	1e-05	0.088045	1e-05	1	Pop1	M-Reid
	293	CTH112	CSC	Pop6	M-Reid_PA	Mixed	0.262562	0.195867	0.078201	1e-05	0.12659	0.128652	0.262562	0.048691	1e-05	0.110165	0.049252	1	Pop1	M-Reid
	294	599-3-2-1-3	CSC	Pop5	P	P	0.876808	0.057938	1e-05	0.047542	0.017652	0.876808	1e-05	1e-05	1e-05	1e-05	1e-05	1	Pop5	P
	295	LT154	CSC	Pop9	TSPT_C72	TSPT_C72	0.99991	1e-05	1e-05	1e-05	1e-05	1e-05	1e-05	1e-05	1e-05	0.99991	1e-05	1	Pop2	TSPT
	296	LT254	CSC	Pop9	TSPT_C72	TSPT_C72	0.747401	0.050651	1e-05	1e-05	1e-05	0.084413	1e-05	0.117474	1e-05	0.747401	1e-05	0.999999	Pop2	TSPT
	297	LT119	CSC	Pop9	TSPT_C72	TSPT_C72	0.767798	1e-05	0.036948	0.005244	0.035494	0.083133	0.001077	0.070277	1e-05	0.767798	1e-05	1	Pop2	TSPT
	298	LT147	CSC	Pop9	TSPT_C72	TSPT_C72	0.625968	0.075651	0.126093	1e-05	1e-05	1e-05	0.070597	0.085712	1e-05	0.625968	0.015938	0.999999	Pop2	TSPT
	299	LT233	CSC	Pop9	TSPT_C72	TSPT_C72	0.885993	1e-05	1e-05	0.054038	0.021033	1e-05	0.022167	1e-05	1e-05	0.885993	0.016719	1	Pop2	TSPT
	300	LT232	CSC	Pop9	TSPT_C72	TSPT_C72	0.933277	1e-05	1e-05	0.018461	1e-05	1e-05	1e-05	1e-05	1e-05	0.933277	0.048192	1	Pop2	TSPT
	301	LT234	CSC	Pop9	TSPT_C72	TSPT_C72	0.995189	1e-05	1e-05	1e-05	1e-05	1e-05	1e-05	1e-05	1e-05	0.995189	0.004731	1	Pop2	TSPT
	302	LT144	CSC	Pop9	TSPT_C72	Mixed	0.358699	0.238596	0.042478	1e-05	1e-05	0.13588	1e-05	0.090576	1e-05	0.358699	0.133731	1	Pop2	TSPT
	303	LT167	CSC	Pop9	TSPT_C72	TSPT_C72	0.593926	1e-05	1e-05	1e-05	1e-05	0.405994	1e-05	1e-05	1e-05	0.593926	1e-05	1	Pop2	TSPT
	304	LT423	CSC	Pop9	TSPT_C72	TSPT_C72_Para	0.386921	0.168217	1e-05	0.029921	0.116511	0.145502	1e-05	0.120522	1e-05	0.386921	0.032377	1	Pop2	TSPT
	305	LT422	CSC	Pop9	TSPT_C72	TSPT_C72_Para	0.362269	0.095176	0.018991	0.209565	0.064693	0.007697	1e-05	0.197791	0.043797	0.362269	1e-05	0.999999	Pop2	TSPT
	306	LT425	CSC	Pop9	TSPT_C72	Mixed	0.300911	0.097319	0.017293	0.120858	0.099942	0.070287	0.041294	0.252076	1e-05	0.300911	1e-05	1	Pop2	TSPT
	307	LT131	CSC	Pop9	TSPT_C72	TSPT_C72_Para	0.342196	1e-05	0.1151	0.074674	1e-05	0.180978	0.055606	0.187551	1e-05	0.342196	0.043866	1	Pop2	TSPT
	308	LT133	CSC	Pop9	TSPT_C72	Mixed	0.328276	1e-05	0.020388	1e-05	0.029881	0.196556	0.066879	0.270635	1e-05	0.328276	0.087356	1	Pop2	TSPT
	309	LT111	CSC	Pop9	TSPT_C72	TSPT_C72	0.593528	1e-05	1e-05	1e-05	1e-05	0.013036	1e-05	0.393366	1e-05	0.593528	1e-05	1	Pop2	TSPT
	310	LTA2411	CSC	Pop7	LRC	LRC	0.99991	1e-05	1e-05	1e-05	1e-05	1e-05	1e-05	0.99991	1e-05	1e-05	1e-05	1	Pop6	LRC+Lan
	311	LTA2412	CSC	Pop7	LRC	LRC	0.99991	1e-05	1e-05	1e-05	1e-05	1e-05	1e-05	0.99991	1e-05	1e-05	1e-05	1	Pop6	LRC+Lan
	312	LT2411	CSC	Pop7	LRC	LRC	0.99991	1e-05	1e-05	1e-05	1e-05	1e-05	1e-05	0.99991	1e-05	1e-05	1e-05	1	Pop6	LRC+Lan
	313	LT2412	CSC	Pop7	LRC	LRC	0.99991	1e-05	1e-05	1e-05	1e-05	1e-05	1e-05	0.99991	1e-05	1e-05	1e-05	1	Pop6	LRC+Lan
	314	LT2413	CSC	Pop7	LRC	LRC	0.99991	1e-05	1e-05	1e-05	1e-05	1e-05	1e-05	0.99991	1e-05	1e-05	1e-05	1	Pop6	LRC+Lan
	315	LTA2413	CSC	Pop7	LRC	LRC	0.99991	1e-05	1e-05	1e-05	1e-05	1e-05	1e-05	0.99991	1e-05	1e-05	1e-05	1	Pop6	LRC+Lan
	316	LT1231	CSC	Pop7	LRC	LRC	0.685446	0.154026	0.03296	0.016142	1e-05	1e-05	1e-05	0.685446	1e-05	0.031062	0.080323	0.999999	Pop6	LRC+Lan
	317	LT1232	CSC	Pop7	LRC	LRC	0.79389	0.172904	1e-05	1e-05	1e-05	1e-05	1e-05	0.79389	1e-05	0.033136	1e-05	1	Pop6	LRC+Lan
	318	LT112	CSC	Pop9	TSPT_C72	TSPT_C72	0.510514	0.04662	0.081989	0.020605	1e-05	0.150653	0.040395	0.082955	0.066248	0.510514	1e-05	0.999999	Pop2	TSPT
	319	LT15	CSC	Pop7	LRC	LRC	0.669642	0.025505	0.000262	1e-05	1e-05	0.020498	1e-05	0.669642	0.06978	0.214274	1e-05	1	Pop2	TSPT
	320	LT1123	CSC	Pop7	LRC	Mixed	0.317758	0.272809	1e-05	1e-05	1e-05	0.154678	1e-05	0.317758	0.10526	1e-05	0.149445	1	Pop6	LRC+Lan
	321	C101/5-112	CSC	Pop1	TSPT_HZS	TSPT_HZS_Para	0.39411	0.39411	0.090853	1e-05	1.2e-05	0.174945	1e-05	0.175938	0.122873	1e-05	0.04124	1	Pop6	LRC+Lan
	322	PHB09	US	Pop8	SS	SS	0.555442	0.040098	0.089128	1e-05	0.055138	0.019968	1e-05	1e-05	0.555442	1e-05	0.240185	0.999999	Pop4	SS
	323	PHAW6	US	Pop2	IDT	IDT	0.613565	1e-05	0.613565	0.183328	1e-05	1e-05	1e-05	1e-05	0.01393	1e-05	0.189117	1	Pop3	Iodent
	324	PHB47	US	Pop8	SS	SS	0.504823	1e-05	0.134109	1e-05	0.033962	0.144498	1e-05	1e-05	0.504823	1e-05	0.182559	1	Pop4	SS
	325	CTB06	CSC	Pop3	X	X	0.499056	0.127191	1e-05	0.499056	1e-05	1e-05	0.002325	0.057619	0.069897	0.012765	0.231116	0.999999	Pop6	LRC+Lan
	326	PHG71	US	Pop2	IDT	IDT	0.584285	1.6e-05	0.584285	1e-05	1e-05	1.6e-05	0.069216	1e-05	0.346417	1e-05	1e-05	1	Pop3	Iodent
	327	PHG80	US	Pop8	SS	Mixed	0.417116	1e-05	1e-05	1e-05	0.057089	0.17089	1e-05	1e-05	0.417116	1e-05	0.354844	0.999999	Pop4	SS
	328	CTG06	CSC	Pop3	X	X	0.541276	0.075878	0.065094	0.541276	1e-05	1e-05	1e-05	1e-05	1e-05	1e-05	0.317692	1	Pop3	Iodent
	329	PHGG7	US	Pop10	Lan	Mixed	0.190445	0.185443	0.151013	0.169466	0.035857	0.163536	0.008736	0.066191	0.029303	1e-05	0.190445	1	Pop6	LRC+Lan
	330	PHH93	US	Pop2	IDT	IDT	0.99991	1e-05	0.99991	1e-05	1e-05	1e-05	1e-05	1e-05	1e-05	1e-05	1e-05	1	Pop3	Iodent
	331	CTJ31	CSC	Pop3	X	Mixed	0.244554	0.138075	0.173215	0.244554	0.040574	0.205196	1e-05	1e-05	1e-05	1e-05	0.198346	1	Pop3	Iodent
	332	PHJ33	US	Pop2	IDT	Mixed	0.354295	0.008923	0.354295	0.263341	0.028552	0.077316	1e-05	1.4e-05	1e-05	0.061998	0.20554	0.999999	Pop3	Iodent
	333	599-2-1-3-3	NE China	Pop5	P	Mixed	0.264687	0.103711	0.251062	0.102838	0.036177	0.264687	0.045821	0.009081	1e-05	0.058283	0.128331	1	Pop5	P
	334	PHJ70	US	Pop8	SS	Mixed	0.398021	1e-05	0.129024	0.042401	1e-05	1e-05	0.125474	1e-05	0.398021	1e-05	0.30503	1	Pop4	SS
	335	PHJ75	US	Pop2	IDT	IDT_Para	0.463775	0.075524	0.463775	0.04988	0.024033	0.11615	0.036043	0.098341	0.019673	1e-05	0.116571	1	Pop3	Iodent
	336	PHJ89	US	Pop10	Lan	Lan	0.696178	1e-05	0.0049	0.138583	0.014996	1e-05	1e-05	0.112709	0.032593	1e-05	0.696178	0.999999	Pop6	LRC+Lan
	337	PHJ90	US	Pop2	IDT	IDT	0.99991	1e-05	0.99991	1e-05	1e-05	1e-05	1e-05	1e-05	1e-05	1e-05	1e-05	1	Pop3	Iodent
	338	PHJR5	US	Pop8	SS	SS	0.65505	1e-05	0.082261	0.11289	1e-05	0.017849	1e-05	1e-05	0.65505	0.000195	0.131715	1	Pop4	SS
	339	PHK05	US	Pop10	Lan	Lan_Para	0.362973	0.160212	0.125594	0.096787	1e-05	1e-05	0.024127	0.107748	0.089592	0.032948	0.362973	1	Pop6	LRC+Lan
	340	PHK35	US	Pop8	SS	SS	0.891338	1e-05	0.036348	1e-05	1e-05	1e-05	1e-05	0.016338	0.891338	0.001763	0.054162	0.999999	Pop4	SS
	341	PHK42	US	Pop2	IDT	IDT	0.99991	1e-05	0.99991	1e-05	1e-05	1e-05	1e-05	1e-05	1e-05	1e-05	1e-05	1	Pop3	Iodent
	342	PHK56	US	Pop2	IDT	IDT_Para	0.476646	0.085781	0.476646	0.008471	1e-05	0.096535	0.008027	0.005359	1e-05	6.5e-05	0.319097	1	Pop3	Iodent
	343	PHK93	US	Pop10	Lan	Mixed	0.226482	0.223946	0.046736	0.145774	0.186682	0.100666	0.069684	1e-05	1e-05	1e-05	0.226482	1	Pop6	LRC+Lan
	344	PHKE6	US	Pop2	IDT	IDT	0.698792	1e-05	0.698792	1e-05	1e-05	1e-05	1e-05	1e-05	1e-05	1e-05	0.301128	1	Pop3	Iodent
	345	PHM10	US	Pop2	IDT	IDT	0.872666	1e-05	0.872666	1e-05	1e-05	1e-05	1e-05	1e-05	0.127254	1e-05	1e-05	1	Pop3	Iodent
	346	PHM81	US	Pop2	IDT	IDT	0.709222	0.083138	0.709222	1e-05	1e-05	1e-05	0.0326	0.060976	0.019154	0.09487	1e-05	1	Pop3	Iodent
	347	PHN11	US	Pop2	IDT	IDT	0.99991	1e-05	0.99991	1e-05	1e-05	1e-05	1e-05	1e-05	1e-05	1e-05	1e-05	1	Pop3	Iodent
	348	207-1-5-2	NE China	Pop2	IDT	IDT	0.599597	1e-05	0.599597	0.079659	1.2e-05	1e-05	1e-05	1e-05	0.293743	0.026938	1e-05	0.999999	Pop3	Iodent
	349	PHN34	US	Pop2	IDT	Mixed	0.268681	0.090796	0.268681	0.15246	1e-05	0.076319	0.046469	0.130471	1e-05	0.129055	0.10573	1	Pop3	Iodent
	350	PHN37	US	Pop10	Lan	Lan	0.715988	1e-05	1e-05	0.079921	1e-05	1e-05	1e-05	0.178928	0.018035	0.007078	0.715988	1	Pop6	LRC+Lan
	351	CTN66	NE China	Pop10	Lan	Mixed	0.347854	0.073498	0.132448	1e-05	0.117194	0.100861	1e-05	0.020606	0.207509	1e-05	0.347854	1	Pop6	LRC+Lan
	352	PHN73	US	Pop10	Lan	Lan	0.501627	0.073333	0.132917	0.157928	1e-05	1e-05	0.089383	0.044772	1e-05	1e-05	0.501627	1	Pop6	LRC+Lan
	353	207-2-3-2	NE China	Pop2	IDT	IDT	0.99991	1e-05	0.99991	1e-05	1e-05	1e-05	1e-05	1e-05	1e-05	1e-05	1e-05	1	Pop3	Iodent
	354	CTP60	CSC	Pop1	TSPT_HZS	Mixed	0.244684	0.244684	0.204636	0.085232	0.064924	0.126957	1e-05	0.087272	0.098034	1e-05	0.088241	1	Pop6	LRC+Lan
	355	PHP76	US	Pop2	IDT	IDT	0.840533	1e-05	0.840533	0.159387	1e-05	1e-05	1e-05	1e-05	1e-05	1e-05	1e-05	1	Pop3	Iodent
	356	PHP85	US	Pop8	SS	SS	0.902098	1e-05	1e-05	1e-05	1e-05	1e-05	1e-05	1e-05	0.902098	1e-05	0.097822	1	Pop4	SS
	357	PHPR5	US	Pop8	SS	SS_Para	0.411716	0.100583	1e-05	1e-05	0.033331	1e-05	0.001831	0.242286	0.411716	0.068304	0.141918	0.999999	Pop4	SS
	358	CTR30	CSC	Pop3	X	Mixed	0.380736	0.034112	0.380736	0.327859	1e-05	0.071168	0.100943	0.0662	0.018952	1e-05	1e-05	1	Pop3	Iodent
	359	PHR30	US	Pop8	SS	Mixed	0.425011	0.071157	1e-05	1e-05	1e-05	0.106104	1e-05	1e-05	0.397142	0.000537	0.425011	1	Pop4	SS
	360	CTB30	CSC	Pop3	X	X	0.611972	1e-05	1e-05	0.611972	1e-05	1e-05	1e-05	1e-05	1e-05	1e-05	0.387948	1	Pop3	Iodent
	361	CTR32	CSC	Pop3	X	Mixed	0.395215	1e-05	0.380497	0.395215	1e-05	1e-05	1e-05	0.078063	1e-05	0.065527	0.080648	1	Pop3	Iodent
	362	CTR36	CSC	Pop3	X	Mixed	0.421048	0.013175	0.328301	0.421048	1e-05	0.042489	1e-05	0.062486	1e-05	0.132461	1e-05	1	Pop3	Iodent
	363	PHR62-S	US	Pop2	IDT	IDT	0.529098	1e-05	0.529098	0.338476	1e-05	0.117989	0.014377	1e-05	1e-05	1e-05	1e-05	1	Pop3	Iodent
	364	PHR63	US	Pop2	IDT	IDT	0.548738	1e-05	0.548738	0.262608	1e-05	1e-05	0.014546	0.012553	1e-05	0.035777	0.125739	1	Pop3	Iodent
	365	PHT10	US	Pop8	SS	SS	0.824893	1e-05	0.076105	1e-05	0.042587	1e-05	1e-05	1e-05	0.824893	0.056356	1e-05	1	Pop4	SS
	366	PHT22	US	Pop2	IDT	IDT	0.511394	1e-05	0.511394	0.028859	0.019867	1e-05	0.062783	0.029652	0.008684	1e-05	0.338731	1	Pop3	Iodent
	367	PHT60	US	Pop10	Lan	Lan_Para	0.361787	0.196233	0.085866	0.171787	0.049632	1e-05	0.083574	0.05109	1e-05	1e-05	0.361787	0.999999	Pop6	LRC+Lan
	368	PHT77	US	Pop10	Lan	Mixed	0.338534	1e-05	0.178761	0.247242	0.078247	1e-05	1e-05	0.107411	0.049766	1e-05	0.338534	1	Pop6	LRC+Lan
	369	PHV07	US	Pop10	Lan	Mixed	0.392725	1e-05	0.016261	1e-05	1e-05	0.208419	1e-05	1e-05	0.382534	1e-05	0.392725	0.999999	Pop4	SS
	370	PHV37	US	Pop8	SS	SS_Para	0.478691	1e-05	0.047599	1e-05	1e-05	0.159457	1e-05	1e-05	0.478691	0.04581	0.268394	1	Pop4	SS
	371	PHV53	US	Pop10	Lan	Lan_Para	0.488904	0.019569	0.065595	0.284638	1e-05	0.017202	0.124053	1e-05	1e-05	1e-05	0.488904	1	Pop6	LRC+Lan
	372	PHV57	US	Pop2	IDT	IDT	0.973737	1e-05	0.973737	0.026183	1e-05	1e-05	1e-05	1e-05	1e-05	1e-05	1e-05	1	Pop3	Iodent
	373	PHV63	US	Pop10	Lan	Lan_Para	0.472771	0.028806	0.060994	1e-05	0.050571	0.104732	1e-05	1e-05	0.276015	0.006082	0.472771	1	Pop4	SS
	374	PHV78	US	Pop10	Lan	Mixed	0.292515	0.005988	0.226316	0.23574	1e-05	0.106596	1e-05	0.116994	0.01582	1e-05	0.292515	0.999999	Pop3	Iodent
	375	PHVA9	US	Pop10	Lan	Mixed	0.465292	1e-05	0.067959	1e-05	0.040454	1e-05	1e-05	1e-05	0.426235	1e-05	0.465292	1	Pop4	SS
	376	CTW03	CSC	Pop1	TSPT_HZS	Mixed	0.201334	0.201334	0.09689	0.078691	1e-05	0.19803	0.083224	0.125662	0.149393	1e-05	0.066756	1	Pop5	P
	377	PHW17	US	Pop8	SS	Mixed	0.25221	0.070139	0.001332	0.165381	1e-05	0.159949	1e-05	0.065479	0.25221	0.092947	0.192543	1	Pop4	SS
	378	PHW20	US	Pop10	Lan	Mixed	0.253442	0.128496	0.103752	0.162489	1e-05	0.181615	1e-05	0.040806	0.12937	1e-05	0.253442	1	Pop5	P
	379	PHW30	US	Pop2	IDT	IDT_Para	0.427017	0.075535	0.427017	0.146052	0.097377	1e-05	1e-05	1e-05	1e-05	1e-05	0.253969	1	Pop3	Iodent
	380	PHW43	US	Pop10	Lan	Mixed	0.321592	1e-05	0.298464	0.109229	1e-05	0.15909	0.045843	0.065742	1e-05	1e-05	0.321592	1	Pop3	Iodent
	381	PHW51	US	Pop8	SS	SS	0.567947	1e-05	1.2e-05	1e-05	1e-05	1e-05	0.077666	1e-05	0.567947	1e-05	0.354315	1	Pop4	SS
	382	PHW53	US	Pop2	IDT	IDT	0.550124	1e-05	0.550124	0.449796	1e-05	1e-05	1e-05	1e-05	1e-05	1e-05	1e-05	1	Pop3	Iodent
	383	PHW65	US	Pop10	Lan	Lan_Para	0.383212	0.041784	0.172175	0.203514	0.048851	0.07521	0.075224	1e-05	1e-05	1e-05	0.383212	1	Pop3	Iodent
	384	599-1-3-1-5	NE China	Pop5	P	P	0.653869	1e-05	1e-05	0.123711	1e-05	0.653869	0.012532	1e-05	0.123999	1e-05	0.085839	1	Pop5	P
	385	CTW79	CSC	Pop3	X	Mixed	0.476496	0.073168	0.087723	0.476496	1e-05	1e-05	1e-05	1e-05	1e-05	1e-05	0.362552	0.999999	Pop3	Iodent
	386	CTW80	NE China	Pop10	Lan	Mixed	0.367456	0.086837	0.126448	1e-05	1e-05	0.083089	0.024957	0.311173	1e-05	1e-05	0.367456	1	Pop6	LRC+Lan
	387	PHW86	US	Pop2	IDT	IDT	0.878512	1e-05	0.878512	1e-05	1e-05	1e-05	0.023718	1e-05	0.0977	1e-05	1e-05	1	Pop3	Iodent
	388	CTZ51	CSC	Pop3	X	X	0.542317	0.035927	0.150114	0.542317	1e-05	1e-05	1e-05	1e-05	1e-05	0.161363	0.110228	0.999999	Pop3	Iodent
	389	Ye478	CSC	Pop6	M-Reid_PA	M-Reid_PA	0.99991	1e-05	1e-05	1e-05	1e-05	1e-05	0.99991	1e-05	1e-05	1e-05	1e-05	1	Pop1	M-Reid
	390	CTDH456	CSC	Pop3	X	X	0.894942	1e-05	1e-05	0.894942	1e-05	1e-05	1e-05	1e-05	0.104978	1e-05	1e-05	1	Pop3	Iodent
	391	DH382	CSC	Pop3	X	X	0.828421	1e-05	1e-05	0.828421	1e-05	1e-05	1e-05	1e-05	0.171499	1e-05	1e-05	1	Pop4	SS
	392	CTDH382	CSC	Pop6	M-Reid_PA	Mixed	0.440516	1e-05	1e-05	0.132481	0.042682	0.367532	0.440516	1e-05	0.016738	1e-05	1e-05	0.999999	Pop1	M-Reid
	393	LX03-2	CSC	Pop9	TSPT_C72	Mixed	0.409367	0.219829	1e-05	1e-05	1e-05	1e-05	0.032675	0.338069	1e-05	0.409367	1e-05	1	Pop2	TSPT
	394	Ye5237	CSC	Pop1	TSPT_HZS	TSPT_HZS	0.51872	0.51872	1e-05	1e-05	0.07825	1e-05	1e-05	0.40296	1e-05	1e-05	1e-05	1	Pop6	LRC+Lan
	395	Ye515	CSC	Pop1	TSPT_HZS	TSPT_HZS_Para	0.429769	0.429769	0.056199	1e-05	1e-05	1e-05	0.003353	0.247312	0.145654	0.117673	1e-05	1	Pop2	TSPT
	396	Ye488	CSC	Pop6	M-Reid_PA	M-Reid_PA	0.99991	1e-05	1e-05	1e-05	1e-05	1e-05	0.99991	1e-05	1e-05	1e-05	1e-05	1	Pop1	M-Reid
	397	Ye81162	CSC	Pop1	TSPT_HZS	Mixed	0.373057	0.373057	1e-05	0.310097	1e-05	0.023658	0.061133	1e-05	0.232005	1e-05	1e-05	1	Pop4	SS
	398	L189	CSC	Pop6	M-Reid_PA	M-Reid_PA	0.99991	1e-05	1e-05	1e-05	1e-05	1e-05	0.99991	1e-05	1e-05	1e-05	1e-05	1	Pop1	M-Reid
	399	LN518	CSC	Pop10	Lan	Mixed	0.276363	0.230871	0.086704	0.119412	0.001621	0.182641	0.035537	0.02299	0.010733	0.033128	0.276363	1	Pop5	P
	400	Xuan926	CSC	Pop9	TSPT_C72	TSPT_C72	0.644654	0.109763	1e-05	0.087481	1e-05	0.053789	1e-05	0.085007	1e-05	0.644654	0.019266	1	Pop2	TSPT
	401	Ji868	CSC	Pop6	M-Reid_PA	M-Reid_PA	0.714815	1e-05	0.221162	1e-05	1e-05	1e-05	0.714815	0.063953	1e-05	1e-05	1e-05	1	Pop1	M-Reid
	402	HF2458	CSC	Pop6	M-Reid_PA	M-Reid_PA	0.618342	1e-05	1e-05	0.022453	0.30847	1e-05	0.618342	1e-05	0.050676	1e-05	1e-05	1	Pop1	M-Reid
	403	HFC72	CSC	Pop9	TSPT_C72	TSPT_C72	0.99991	1e-05	1e-05	1e-05	1e-05	1e-05	1e-05	1e-05	1e-05	0.99991	1e-05	1	Pop2	TSPT
	404	Xun926	CSC	Pop9	TSPT_C72	TSPT_C72	0.99991	1e-05	1e-05	1e-05	1e-05	1e-05	1e-05	1e-05	1e-05	0.99991	1e-05	1	Pop2	TSPT
	405	Xun928	CSC	Pop9	TSPT_C72	TSPT_C72	0.99991	1e-05	1e-05	1e-05	1e-05	1e-05	1e-05	1e-05	1e-05	0.99991	1e-05	1	Pop2	TSPT
	406	Xun248	CSC	Pop6	M-Reid_PA	M-Reid_PA	0.99991	1e-05	1e-05	1e-05	1e-05	1e-05	0.99991	1e-05	1e-05	1e-05	1e-05	1	Pop1	M-Reid
	407	Xun9058	CSC	Pop6	M-Reid_PA	M-Reid_PA	0.616958	1e-05	1e-05	1e-05	0.076472	0.3065	0.616958	1e-05	1e-05	1e-05	1e-05	1	Pop1	M-Reid
	408	Aijin525	CSC	Pop10	Lan	Mixed	0.338904	0.133889	0.014958	0.033882	0.012384	0.269699	0.019125	0.141308	1e-05	0.035841	0.338904	1	Pop5	P
	409	X09	CSC	Pop4	M-Reid_Z58	M-Reid_Z58	0.923324	1e-05	1e-05	1e-05	0.923324	1e-05	0.076596	1e-05	1e-05	1e-05	1e-05	1	Pop1	M-Reid
	410	ZhengH03	CSC	Pop4	M-Reid_Z58	M-Reid_Z58	0.773144	1e-05	1e-05	1e-05	0.773144	1e-05	0.226776	1e-05	1e-05	1e-05	1e-05	1	Pop1	M-Reid
	411	CT96572	CSC	Pop5	P	P	0.572071	0.006224	1e-05	0.140276	1e-05	0.572071	0.108645	0.138804	1e-05	1e-05	0.03394	1	Pop5	P
	412	H446	CSC	Pop6	M-Reid_PA	M-Reid_PA	0.714314	0.116407	1e-05	1e-05	1e-05	1e-05	0.714314	0.064517	0.104702	1e-05	1e-05	1	Pop1	M-Reid
	413	JS06730	NE China	Pop5	P	P	0.999909	1e-05	1e-05	1e-05	1e-05	0.999909	1.1e-05	1e-05	1e-05	1e-05	1e-05	1	Pop5	P
	414	54-0	CSC	Pop6	M-Reid_PA	M-Reid_PA	0.599556	1e-05	0.055183	1e-05	0.01536	0.057221	0.599556	0.212178	1e-05	0.05598	0.004491	0.999999	Pop1	M-Reid
	415	Weizong057	CSC	Pop8	SS	Mixed	0.372551	0.066186	1e-05	1e-05	0.155761	0.03735	0.264946	1e-05	0.372551	1e-05	0.103166	1	Pop4	SS
	416	Luoxi15	CSC	Pop4	M-Reid_Z58	M-Reid_Z58	0.895889	1.9e-05	1e-05	1e-05	0.895889	1e-05	1e-05	1e-05	0.104022	1e-05	1e-05	1	Pop1	M-Reid
	417	858	CSC	Pop4	M-Reid_Z58	M-Reid_Z58	0.867727	0.025514	0.045951	1e-05	0.867727	1e-05	0.057646	1e-05	0.003112	1e-05	1e-05	1	Pop1	M-Reid
	418	WPR1	CSC	Pop4	M-Reid_Z58	M-Reid_Z58	0.704126	1e-05	1e-05	0.101356	0.704126	0.031009	0.094052	0.035764	0.033652	1e-05	1e-05	0.999999	Pop1	M-Reid
	419	W917	CSC	Pop4	M-Reid_Z58	M-Reid_Z58	0.57338	1e-05	0.04968	9.2e-05	0.57338	1e-05	0.307578	0.008431	1e-05	1e-05	0.060799	1	Pop1	M-Reid
	420	Yu87-1	CSC	Pop5	P	P	0.761054	0.080241	0.019806	0.138839	1e-05	0.761054	1e-05	1e-05	1e-05	1e-05	1e-05	1	Pop5	P
	421	An3566	CSC	Pop6	M-Reid_PA	M-Reid_PA	0.563038	0.436882	1e-05	1e-05	1e-05	1e-05	0.563038	1e-05	1e-05	1e-05	1e-05	1	Pop1	M-Reid
	422	W671	CSC	Pop9	TSPT_C72	TSPT_C72	0.99991	1e-05	1e-05	1e-05	1e-05	1e-05	1e-05	1e-05	1e-05	0.99991	1e-05	1	Pop2	TSPT
	423	Wenhuang31413	CSC	Pop1	TSPT_HZS	TSPT_HZS	0.656987	0.656987	1e-05	1.1e-05	0.035496	1e-05	0.222694	0.051588	1e-05	0.033184	1e-05	1	Pop2	TSPT
	424	H21	CSC	Pop1	TSPT_HZS	TSPT_HZS	0.796918	0.796918	0.053379	0.01678	1e-05	1e-05	0.005155	0.111388	1e-05	0.016339	1e-05	0.999999	Pop2	TSPT
	425	Ye502	CSC	Pop1	TSPT_HZS	TSPT_HZS	0.5219	0.5219	1e-05	1e-05	0.0065	1e-05	1e-05	0.460525	1e-05	0.011015	1e-05	1	Pop2	TSPT
	426	Ye8112	CSC	Pop6	M-Reid_PA	M-Reid_PA	0.845184	1e-05	1e-05	0.099294	0.010165	1e-05	0.845184	1e-05	0.045296	1e-05	1e-05	0.999999	Pop1	M-Reid
	427	Ye196	CSC	Pop7	LRC	LRC	0.597209	0.402711	1e-05	1e-05	1e-05	1e-05	1e-05	0.597209	1e-05	1e-05	1e-05	1	Pop6	LRC+Lan
	428	Ye107	CSC	Pop8	SS	Mixed	0.25489	0.210241	1e-05	0.208843	1e-05	0.169056	0.063706	0.001585	0.25489	1e-05	0.091649	1	Pop4	SS
	429	CTZH22	CSC	Pop1	TSPT_HZS	Mixed	0.250032	0.250032	0.182859	1e-05	1e-05	0.14871	0.068161	0.202243	0.037478	1e-05	0.110486	0.999999	Pop6	LRC+Lan
	430	WK858	CSC	Pop4	M-Reid_Z58	M-Reid_Z58	0.99991	1e-05	1e-05	1e-05	0.99991	1e-05	1e-05	1e-05	1e-05	1e-05	1e-05	1	Pop1	M-Reid
	431	L5895	CSC	Pop4	M-Reid_Z58	M-Reid_Z58	0.767309	0.023146	1e-05	0.058024	0.767309	0.013322	0.090969	0.045612	0.001587	1e-05	1e-05	0.999999	Pop1	M-Reid
	432	WK31	CSC	Pop1	TSPT_HZS	TSPT_HZS	0.787618	0.787618	1e-05	1e-05	0.102954	1e-05	0.017845	1e-05	0.091523	1e-05	1e-05	1	Pop2	TSPT
	433	434	NE China	Pop1	TSPT_HZS	TSPT_HZS_Para	0.429564	0.429564	0.018153	0.081483	0.055926	1e-05	0.049538	0.123972	0.027048	0.071368	0.142938	1	Pop6	LRC+Lan
	434	T9010	NE China	Pop7	LRC	LRC	0.532624	1e-05	1e-05	1e-05	0.255259	0.09416	1e-05	0.532624	0.089828	1e-05	0.028079	1	Pop6	LRC+Lan
	435	CTZZZ006	CSC	Pop8	SS	SS	0.783974	1e-05	1e-05	1e-05	1e-05	0.098161	0.117796	1e-05	0.783974	1e-05	1e-05	1	Pop4	SS
	436	CTZZZ007	CSC	Pop8	SS	SS	0.855997	0.028024	1e-05	1e-05	1e-05	1e-05	0.115909	1e-05	0.855997	1e-05	1e-05	1	Pop4	SS
	437	CTZZZ008	CSC	Pop8	SS	SS	0.747803	1e-05	1e-05	1e-05	1e-05	1e-05	0.252117	1e-05	0.747803	1e-05	1e-05	1	Pop4	SS
	438	CTZZZ009	CSC	Pop8	SS	SS	0.819198	1e-05	1e-05	1e-05	1e-05	1e-05	0.180722	1e-05	0.819198	1e-05	1e-05	1	Pop4	SS
	439	Chang1572	NE China	Pop6	M-Reid_PA	Mixed	0.406583	1e-05	0.190651	1e-05	1e-05	1e-05	0.406583	0.039878	1e-05	0.024527	0.338312	1	Pop3	Iodent
	440	CT75-1	SW China	Pop1	TSPT_HZS	TSPT_HZS_Para	0.410977	0.410977	0.157126	0.012167	1e-05	0.175221	1e-05	0.049469	0.146133	0.048878	1e-05	1	Pop2	TSPT
	441	CT77	SW China	Pop1	TSPT_HZS	TSPT_HZS_Para	0.412535	0.412535	0.118818	0.083091	1e-05	0.204962	1e-05	1e-05	0.04504	0.069032	0.066491	0.999999	Pop5	P
	442	798-1(R)	CSC	Pop9	TSPT_C72	TSPT_C72	0.695136	0.115372	1e-05	0.147065	1e-05	1e-05	1e-05	1e-05	0.011324	0.695136	0.031054	1	Pop2	TSPT
	443	A2252	NE China	Pop8	SS	SS	0.99991	1e-05	1e-05	1e-05	1e-05	1e-05	1e-05	1e-05	0.99991	1e-05	1e-05	1	Pop4	SS
	444	A6101	NE China	Pop5	P	P	0.954889	1e-05	1e-05	1e-05	1e-05	0.954889	1e-05	0.045031	1e-05	1e-05	1e-05	1	Pop5	P
	445	CTF06	SW China	Pop5	P	P_Para	0.335657	0.150406	1e-05	0.18251	1e-05	0.335657	0.108066	0.184598	1e-05	1e-05	0.038723	1	Pop5	P
	446	CTF19	SW China	Pop1	TSPT_HZS	Mixed	0.318812	0.318812	1e-05	0.21119	1e-05	0.109943	0.095766	0.047092	0.144452	0.02254	0.050185	1	Pop5	P
	447	HY903	CSC	Pop4	M-Reid_Z58	M-Reid_Z58	0.628684	1e-05	0.033611	0.112274	0.628684	0.108633	0.078538	0.000419	0.03781	1e-05	1e-05	0.999999	Pop1	M-Reid
	448	HZ85	SW China	Pop8	SS	SS_Para	0.416336	1e-05	0.022495	0.25562	0.078057	1e-05	1e-05	1e-05	0.416336	1e-05	0.227442	1	Pop4	SS
	449	M276	CSC	Pop9	TSPT_C72	Mixed	0.326737	0.117328	1e-05	1e-05	1e-05	0.231466	1e-05	0.087714	0.084775	0.326737	0.15194	1	Pop2	TSPT
	450	Pa8528	US	Pop5	P	P	0.99991	1e-05	1e-05	1e-05	1e-05	0.99991	1e-05	1e-05	1e-05	1e-05	1e-05	1	Pop5	P
	451	Pa8582	US	Pop10	Lan	Mixed	0.287174	0.146986	0.056412	0.008215	0.078549	1e-05	0.178419	0.096948	0.147276	1e-05	0.287174	0.999999	Pop6	LRC+Lan
	452	R1152	NE China	Pop8	SS	SS	0.711552	1e-05	0.073976	0.088676	0.077132	1e-05	1e-05	0.048614	0.711552	1e-05	1e-05	1	Pop4	SS
	453	CTS37	SW China	Pop3	X	X_Para	0.374973	0.213923	0.007086	0.374973	1e-05	0.186745	1e-05	0.10894	0.025632	0.08267	1e-05	0.999999	Pop5	P
	454	CTS7913	NE China	Pop7	LRC	Mixed	0.277978	0.214075	1e-05	0.259717	1e-05	1e-05	1e-05	0.277978	1e-05	0.006235	0.241944	0.999999	Pop6	LRC+Lan
	455	CT1001	SW China	Pop1	TSPT_HZS	Mixed	0.342272	0.342272	0.068327	0.151265	0.045557	0.200123	1e-05	1e-05	1e-05	1e-05	0.192416	1	Pop5	P
	456	SAM3001	SW China	Pop5	P	P	0.674265	1e-05	1e-05	0.104706	1e-05	0.674265	1e-05	0.220958	1e-05	1e-05	1e-05	0.999999	Pop5	P
	457	SCML0909	SW China	Pop5	P	Mixed	0.37164	0.013089	0.119341	1e-05	1e-05	0.346292	0.37164	0.149588	1e-05	1e-05	1e-05	1	Pop5	P
	458	SCML0910	SW China	Pop3	X	Mixed	0.245534	0.1538	1e-05	0.245534	0.061585	0.074454	0.153068	0.021321	1e-05	0.060833	0.229385	1	Pop6	LRC+Lan
	459	SCML103	SW China	Pop6	M-Reid_PA	M-Reid_PA_Para	0.393449	0.043734	1e-05	0.062998	0.223734	0.121869	0.393449	1e-05	0.057772	1e-05	0.096414	1	Pop1	M-Reid
	460	SCML1950	SW China	Pop3	X	X	0.538378	1e-05	0.026823	0.538378	1e-05	1e-05	0.434729	1e-05	1e-05	1e-05	1e-05	1	Pop1	M-Reid
	461	SCML202	SW China	Pop5	P	P	0.525358	1e-05	0.020347	0.068827	1e-05	0.525358	0.272203	0.055097	1e-05	0.0066	0.051538	1	Pop5	P
	462	SCML203	SW China	Pop5	P	Mixed	0.405583	1e-05	0.091564	1e-05	1e-05	0.405583	0.400679	0.102114	1e-05	1e-05	1e-05	1	Pop5	P
	463	SCML205	SW China	Pop6	M-Reid_PA	M-Reid_PA	0.511354	0.043741	1e-05	1e-05	1e-05	1e-05	0.511354	0.039436	0.074455	1e-05	0.330965	1	Pop1	M-Reid
	464	WPR2	CSC	Pop4	M-Reid_Z58	M-Reid_Z58	0.99991	1e-05	1e-05	1e-05	0.99991	1e-05	1e-05	1e-05	1e-05	1e-05	1e-05	1	Pop1	M-Reid
	465	YA3237	SW China	Pop6	M-Reid_PA	Mixed	0.297211	0.248251	1e-05	0.251531	0.062862	0.074451	0.297211	0.065655	1e-05	1e-05	1e-05	1	Pop1	M-Reid
	466	Zo69	SW China	Pop8	SS	SS	0.533636	1e-05	1e-05	0.236724	0.05941	1e-05	1e-05	1e-05	0.533636	1e-05	0.17017	1	Pop4	SS
	467	Cheng200B	NE China	Pop10	Lan	Lan	0.645156	1e-05	1e-05	0.062527	0.117861	1e-05	1e-05	0.174396	1e-05	1e-05	0.645156	1	Pop6	LRC+Lan
	468	CTC698-3	SW China	Pop10	Lan	Mixed	0.240865	0.138626	0.038733	0.083582	1e-05	0.186869	0.032971	0.050958	0.201475	0.02591	0.240865	0.999999	Pop4	SS
	469	Chengzi205-22	NE China	Pop10	Lan	Lan_Para	0.439794	1e-05	1e-05	0.146438	1e-05	1e-05	0.175087	0.135528	0.055558	0.047556	0.439794	1	Pop6	LRC+Lan
	470	Chengzi2142	SW China	Pop5	P	Mixed	0.267621	0.183785	0.090765	0.19839	1e-05	0.267621	0.051419	1e-05	0.159264	1e-05	0.048725	0.999999	Pop5	P
	471	CT08641	SW China	Pop3	X	X_Para	0.467395	0.169001	1e-05	0.467395	1e-05	0.093991	1e-05	1e-05	1e-05	1e-05	0.269553	1	Pop3	Iodent
	472	Chuan18-599	SW China	Pop5	P	P	0.863919	1e-05	0.018373	0.117636	1e-05	0.863919	1e-05	1e-05	1.2e-05	1e-05	1e-05	1	Pop5	P
	473	Chuan48-2	SW China	Pop10	Lan	Mixed	0.349006	0.042738	1e-05	0.255553	0.081788	0.048027	1e-05	0.214936	1e-05	0.007922	0.349006	1	Pop6	LRC+Lan
	474	Chuan698-3	SW China	Pop5	P	Mixed	0.229682	0.142647	0.01094	0.058173	1e-05	0.229682	0.058891	0.147677	0.149108	1e-05	0.202862	1	Pop5	P
	475	CTD19	SW China	Pop1	TSPT_HZS	TSPT_HZS_Para	0.405432	0.405432	1e-05	0.238665	0.083942	0.09631	0.009945	0.132908	1e-05	1e-05	0.032769	1	Pop6	LRC+Lan
	476	CTD01bai	NE China	Pop1	TSPT_HZS	TSPT_HZS_Para	0.432756	0.432756	0.067316	0.026385	0.059469	0.246038	0.04593	1e-05	1e-05	0.020682	0.101403	0.999999	Pop5	P
	477	Ernan24	CSC	Pop6	M-Reid_PA	Mixed	0.221277	0.207431	0.036444	0.055184	0.011392	0.167307	0.221277	1e-05	0.015182	0.099359	0.186414	1	Pop5	P
	478	CTB009	NE China	Pop8	SS	SS	0.99991	1e-05	1e-05	1e-05	1e-05	1e-05	1e-05	1e-05	0.99991	1e-05	1e-05	1	Pop4	SS
	479	CTJ51	SW China	Pop1	TSPT_HZS	TSPT_HZS	0.594042	0.594042	0.041006	0.139806	1e-05	0.145628	1e-05	0.079467	1e-05	1e-05	1e-05	0.999999	Pop2	TSPT
	480	CT81565	SW China	Pop1	TSPT_HZS	Mixed	0.302067	0.302067	0.136387	0.101958	1e-05	0.216922	1e-05	1e-05	1e-05	1e-05	0.242616	1	Pop6	LRC+Lan
	481	CTM1	SW China	Pop1	TSPT_HZS	Mixed	0.368964	0.368964	1e-05	0.168905	1e-05	0.25796	0.004037	0.038433	1e-05	0.039624	0.122046	0.999999	Pop5	P
	482	CTM9	SW China	Pop1	TSPT_HZS	Mixed	0.226714	0.226714	0.067832	0.137093	1e-05	0.187854	0.045062	0.064485	0.067058	0.020931	0.182961	1	Pop5	P
	483	Nan21-3	SW China	Pop8	SS	Mixed	0.234988	0.14007	0.033417	0.118637	1e-05	0.075776	0.186508	1e-05	0.234988	0.051492	0.159092	1	Pop4	SS
	484	Qi205	SW China	Pop10	Lan	Mixed	0.242075	0.174272	1e-05	0.166327	1e-05	0.014385	0.156916	0.130319	0.083187	0.032499	0.242075	1	Pop6	LRC+Lan
	485	Tian154	CSC	Pop5	P	P	0.643557	1e-05	0.031587	1e-05	1e-05	0.643557	1e-05	0.067116	1e-05	1e-05	0.25768	1	Pop5	P
	486	CTW151	SW China	Pop1	TSPT_HZS	TSPT_HZS	0.515177	0.515177	1e-05	0.009918	1e-05	0.115178	0.053887	1e-05	0.103975	1e-05	0.201824	0.999999	Pop5	P
	487	CTN001	NE China	Pop10	Lan	Lan	0.583966	1e-05	0.044965	0.269057	0.101952	1e-05	1e-05	1e-05	1e-05	1e-05	0.583966	1	Pop6	LRC+Lan
	488	CTZZZ010	CSC	Pop8	SS	SS	0.598938	0.153182	0.056955	0.035077	0.089641	1e-05	1e-05	1e-05	0.598938	0.04796	0.018216	0.999999	Pop4	SS
	489	CT03-223	CSC	Pop4	M-Reid_Z58	M-Reid_Z58	0.999902	1e-05	1e-05	1.8e-05	0.999902	1e-05	1e-05	1e-05	1e-05	1e-05	1e-05	1	Pop1	M-Reid
	490	CT03-225	CSC	Pop4	M-Reid_Z58	M-Reid_Z58	0.923275	1e-05	1e-05	1e-05	0.923275	1e-05	1e-05	1e-05	0.013952	1e-05	0.062703	1	Pop1	M-Reid
